# Supplementary material for: An Alternative Self-Splicing Intron Lifecycle Revealed by Dynamic Intron Turnover in Epichloë Endophyte Mitochondrial Genomes
Source: Mol Biol Evol. 2025 Apr 2;42(4):msaf076. doi: 10.1093/molbev/msaf076 (PMC12007492; doi:10.1093/molbev/msaf076)
Supplement: msaf076_Supplementary_Data [file msaf076_supplementary_data.zip]

Archive with 17 entries (17 files):
- Supplementary_Figure_1 .pdf
- Supplementary_Figure_2.pdf
- Supplementary_Figure_3.pdf
- Supplementary_Figure_4.pdf
- Supplementary_Figure_5.pdf
- Supplementary_information_1.pdf
- Supplementary_information_2.pdf
- Supplementary_information_3.pdf
- Supplementary_information_4.pdf
- Supplementary_Table_1.xlsx
- Supplementary_Table_2.xlsx
- Supplementary_Table_3.xlsx
- Supplementary_Table_4.xlsx
- Supplementary_Table_5.xlsx
- Supplementary_Table_6.xlsx
- Supplementary_Table_7.xlsx
- Supplementary_Table_8.xlsx
