# Supplementary material for: An Alternative Self-Splicing Intron Lifecycle Revealed by Dynamic Intron Turnover in Epichloë Endophyte Mitochondrial Genomes
Source: Mol Biol Evol. 2025 Apr 2;42(4):msaf076. doi: 10.1093/molbev/msaf076 (PMC12007492; doi:10.1093/molbev/msaf076)
Supplement: msaf076_Supplementary_Data [file msaf076_supplementary_data.zip › Supplementary_Table_1.xlsx]

## Sheet: Sheet1
Supplementary Table 1. Epichloë isolates and Genbank accession numbers
Species/isolates	Isolates	Ploidy	Hybrid status H=Hybrid (polyploid), NH=Nonhybrid	Sexual (S) or Asexual (A)	Progenitors of polyploidsa	Geographic location	Grass Host	Sourceb	Genome assembly or assembler	Genome size	Genbank accession numbers (progenitor)			MT size
Epichloë species										bp	tubB	tefA	mt	Size (bp)
Epichloë armarillans	NFE708	1x	NH	S		North America	Elymus canadensis	Young unpublished	GCA_024072835.1	38115118	OP654654	OP620732	OQ121964	109050
Epichloë bromicola	E7626	1x	NH	S		Eurasia	Elymus dihuracus	Shi et al 2018	GCA_002319005.1	29898373	MF838713	MF838712	OQ121968	75023
Epichloë bromicola	NFe1	1x	NH	A		Eurasia	Hordeum bogdanii	Yi et al. 2018	GCA_023658445.1	45041734	OP654655	OP620733	OQ121965	75030
Epichloë bromicola	NFe7	1x	NH	A		Eurasia	Hordeum brevisubulatum	Yi et al. 2018	SPAdes	44929469	OP654656	OP620734	OQ121966	76488
Epichloë bromicola	NFe9	1x	NH	A		Eurasia	Hordeum bogdanii	Yi et al. 2018	SPAdes	44703863	OP654657	OP620735	OQ121967	76467
Epichloë cabralii	e7901	2x	H	A	a/b, p	Argentina	Phleum alpinum	McCargo et al. 2014	CLC Genomics Workbench	80003211	OP654658 (a), OP654659 (p)	OP620736 (a), OP620737 (p)	OQ121971	85911
Epichloë cabralii	NFe77	2x	H	A	a/b, p	North America	Bromus laevipes	Charlton et al. 2014	MaSuRCA	73726935	OP654660 (a), OP654661 (p)	OP620738 (a), OP620739 (p)	OQ121970	85892
Epichloë canadensis	CWR34	2x	H	A	a, e	North America	Elymus canadensis	Charlton et al. 2012	Falcon	71472928	OP654662 (a), OP654663 (e)	OP620740 (a), OP620741 (e)	OQ121969	117243
Epichloë coenophiala	AR584	3x	H	A	b, f, p	Mediterranean	Schedonorus arundinaceus/Lolium arundinaceum	Latch et al 2000, USA Patent #6,111,170	MaSuRCA	98127228	OP654664 (b), OP654665 (f), OP654666 (p)	OP620742 (b), OP620743 (f), OP620744 (p)	OQ121972	96156
Epichloë elymi	E56	1x	NH	S		North America	Elymus virginicus	Schardl et al. 2013	GCA_000315335.1	28475003	KF042052	MF928026	OQ121973	111036
Epichloë festucae	E2368	1x	NH	S			Lolium/Festuca	Schardl et al. 2013	GCA_000151575.2	34661749	KF042044	FJ664515	OQ121976	72698
Epichloë festucae	Fl1	1x	NH	S			Festuca trachyphylla	Schardl et al. 2013, Winter et al., 2018	GCA_000226195.2	35023690	MF928014	MF928031	OQ205180	52846
Epichloë festucae	E1017	1x	NH	S			Lolium/Festuca	Schardl, University of Kentucky	CLC Genomics Workbench	29309771	OP654682	OP654685	OQ121975	60420
Epichloë festucae var. lolii	AR5	1x	NH	A			Lolium perenne	Campbell et al. 2017	www.ncbi.nlm.nih.gov/nuccore/KX066186.1	Not determined	MF928020	MF928037	OQ121974	88744
Epichloë novae-zelandiae	AL0725/2	3x	H	A	a, o, p	Aotearoa/New Zealand	Poa matthewsii	Leuchtmann et al 2019	MaSuRCA	90109760	MN013153 (a), MN013154 (o), MN013155 (p)	MN013156 (a) MN013157 (o), MN013158 (p)	OQ121990	73123
Epichloë poae	E5101	1x	NH	S			Poa nemoralis	Schardl, University of Kentucky	MaSuRCA	27572477	OP654680	OP654687	OQ121980	64910
Epichloë poae	E5115	1x	NH	S			Poa nemoralis	Schardl, University of Kentucky	MaSuRCA	33621007	OP654681	OP654688	OQ121992	64901
Epichloë siegelii	e915	2x	H	A	f, p	Europe	Lolium pratense	Schardl, University of Kentucky	CLC Genomics Workbench	80140702	OP654683 (f), OP654684 (o)	AF308133 (f), AF308132 (o)	OQ121977	90816
Epichloë stromatolonga	E7543	1x	NH	S		Asia	Calamagrostis epigeios	Schardl, University of Kentucky	MaSuRCA	32024639	OP654667	OP654686	OQ121978	78166
Epichloë sylvatica	E832	1x	NH	A			Brachypodium sylvaticum	Schardl, University of Kentucky	CLC Genomics Workbench	27395868	OP654668	OP654689	OQ121979	100507
Epichloë typhina	92038	1x	NH	S		Japan	Phleum pratense	Young unpublished	MaSuRCA	34370505	OP654669	OP654690	OQ121988	71517
Epichloë typhina	E8	1x	NH	S		North America	Lolium perenne	Schardl et al. 2013	GCA_000308955.1	41458166	MF928013	KP689551	OQ121981	84630
Epichloë typhina	E500	1x	NH	S			Phleum pratense	Schardl, University of Kentucky	CLC Genomics Workbench	26754381	OP654670	OP654692	OQ121982	75054
Epichloë typhina	E5001	1x	NH	S			Poa trivialis	Schardl, University of Kentucky	CLCBio	25447138	OP654671	OP654693	OQ121983	85390
Epichloë typhina	E5073	1x	NH	S		North America	Dactylis glomerata	Schardl, University of Kentucky	MaSuRCA	34149078	OP654672	OP654694	OQ121984	73958
Epichloë typhina	E5301	1x	NH	S			Brachypodium pinnatum	Schardl, University of Kentucky	CLC Genomics Workbench	26481942	OP654673	OP654695	OQ121993	64520
Epichloë typhina	E5710	1x	NH	S		North America	Dactylis glomerata	Schardl, University of Kentucky	CLC Genomics Workbench	29366901	OP654674	OP654696	OQ121985	80662
Epichloë typhina	E5769	1x	NH	S		North America	Dactylis glomerata	Schardl, University of Kentucky	GAM	26519069	OP654675	OP654697	OQ121986	81846
Epichloë typhina	E5859	1x	NH	S			Puccinellia distans	Schardl, University of Kentucky	CLC Genomics Workbench	29264536	OP654676	OP654698	OQ121994	95147
Epichloë typhina	E5880	1x	NH	S			Puccinellia distans	Schardl, University of Kentucky	CLC Genomics Workbench	26102064	OP654677	OP654699	OQ121995	95149
Epichloë typhina	E5915	1x	NH	S		North America	Dactylis glomerata	Schardl, University of Kentucky	CLC Genomics Workbench	26583003	OP654678	OP654700	OQ121987	72389
Epichloë clarkii	Holcus3, E422, NFe90003	1x	NH	S		England	Holcus lanatus	Schardl, University of Kentucky	MaSuRCA	44326190	OP654679	OP654691	OQ121991	72890
Epichloë uncinata	E167	2x	H	A	o, p	Europe	Schedonorus pratensis/Lolium pratense	Craven et al 2001	GCA_001043855.1	53474455	KF042048 (p)	OP654701 (o), OP654702 (p)	OQ121989	85326
a Hybrid progenitors: a = Epichloë armarillans, b = Epichloë baconii, e = Epichloë elymi, f= Epichloë festucae, o = Epichloë bromicola, p = Epichloë poae
b References:	Campbell MA, Tapper BA, Simpson WR, Johnson RD, Mace W, Ram A, Lukito Y, Dupont PY, Johnson LJ, Scott DB, et al. 2017. Epichloë hybrida, sp. nov., an emerging model system for investigating fungal allopolyploidy. Mycologia 109:715-729.
	Charlton ND, Craven KD, Afkhami ME, Hall BA, Ghimire SR, Young CA. 2014. Interspecific hybridization and bioactive alkaloid variation increases diversity in endophytic Epichloë species of Bromus laevipes. FEMS Microbiol. Ecol. 90:276-289.
	Charlton ND, Craven KD, Mittal S, Hopkins AA, Young CA. 2012. Epichloë canadensis, a new interspecific epichloid hybrid symbiotic with Canada wildrye (Elymus canadensis). Mycologia 104:1187-1199.
	Craven KD, Blankenship JD, Leuchtmann A, Hignight K, Schardl CL. 2001. Hybrid fungal endophytes symbiotic with the grass Lolium pratense. Sydowia 53:44–73.
	Leuchtmann A, Young CA, Stewart AV, Simpson WR, Hume DE, Scott DB. 2019. Epichloë novae-zelandiae, a new endophyte from the endemic New Zealand grass Poa matthewsii. N. Z. J. Bot. 57:271-288.
	McCargo PD, Iannone LJ, Vignale MV, Schardl CL, Rossi MS. 2014. Species diversity of Epichloë symbiotic with two grasses from southern Argentinean Patagonia. Mycologia 106:339-352.
	Schardl CL, Young CA, Hesse U, Amyotte SG, Andreeva K, Calie PJ, Fleetwood DJ, Haws DC, Moore N, Oeser B, et al. 2013. Plant-symbiotic fungi as chemical engineers: multi-genome analysis of the clavicipitaceae reveals dynamics of alkaloid loci. PLoS Genet. 9:e1003323.
	Shi C, An S, Yao Z, Young CA, Panaccione DG, Lee ST, Schardl CL, Li C. 2017. Toxin-producing Epichloë bromicola strains symbiotic with the forage grass Elymus dahuricus in China. Mycologia 109:847-859.
	Winter DJ, Ganley ARD, Young CA, Liachko I, Schardl CL, Dupont PY, Berry D, Ram A, Scott B, Cox MP. 2018. Repeat elements organise 3D genome structure and mediate transcription in the filamentous fungus Epichloë festucae. PLoS Genet. 14:e1007467.
	Yi M, Hendricks WQ, Kaste J, Charlton ND, Nagabhyru P, Panaccione DG, Young CA. 2018. Molecular identification and characterization of endophytes from uncultivated barley. Mycologia 110:453-472.
