# Supplementary material for: An Alternative Self-Splicing Intron Lifecycle Revealed by Dynamic Intron Turnover in Epichloë Endophyte Mitochondrial Genomes
Source: Mol Biol Evol. 2025 Apr 2;42(4):msaf076. doi: 10.1093/molbev/msaf076 (PMC12007492; doi:10.1093/molbev/msaf076)
Supplement: msaf076_Supplementary_Data [file msaf076_supplementary_data.zip › Supplementary_Table_2.xlsx]

## Sheet: Sheet1
Supplementary Table 2. Presence/absence profile of self-splicing introns in the mitochondrial protein-coding genes of Epichloë isolates
Isolates	1. atp6_521a	2. atp6_578	3. cob_201	4. cob_393	5. cob_490	6. cob_506	7. cob_823	8. cox1_50	9. cox1_108	10. cox1_199	11. cox1_212	12. cox1_281	13. cox1_615	14. cox1_709	15. cox1_731	16. cox1_867	17. cox1_1057	18. cox1_1125	19. cox1_1262	20. cox2_228	21. cox2_357	22. cox2_373	23. cox2_651	24. cox3_203	25. cox3_216	26. cox3_276	27. cox3_471	28. nad1_144	29. nad1_636	30. nad2_378	31. nad2_570	32. nad2_1647	33. nad4_505	34. nad4L_239	35. nad5_426	36. nad5_570	37. nad5_717	38. nad6_233	TOTAL
E_amarillans_NFE708	IDb	0c	0	ID	I(d)	IB	IB	II	II	II	IB	IB	IB	0	IB	0	0	0	IB	IB	ID	0	IC1	0	IB	0	II	IC1	IB	IC2	0	IA	IC2	IC1	ID	IB	IB	ID	28
E_bromicola_E7626	0	0	0	ID	I(d)	IB	0	0	II	II	IB	IB	0	0	0	0	0	0	0	IB	0	0	IC1	0	IB	0	II	0	IB	0	0	0	0	IC1	0	IB	IB	0	15
E_bromicola_NFe1	0	0	0	ID	I(d)	IB	0	0	II	II	IB	IB	0	0	0	0	0	0	0	IB	0	0	IC1	0	IB	0	II	0	IB	0	0	0	0	IC1	0	IB	IB	0	15
E_bromicola_NFe7	0	IC2	0	ID	I(d)	IB	IB	0	II	0	IB	IB	0	0	0	0	IB	0	IB	IB	0	II	IC1	0	IB	0	II	0	IB	0	0	0	0	IC1	0	IB	IB	0	19
E_bromicola_NFe9	0	IC2	0	ID	I(d)	IB	IB	0	II	0	IB	IB	0	0	0	0	IB	0	IB	IB	0	II	IC1	0	IB	0	II	0	IB	0	0	0	0	IC1	0	IB	IB	0	19
E_cabralii_BlaTG-2_NFe77	ID	0	0	ID	I(d)	IB	0	0	0	II	IB	IB	0	0	0	0	IB	0	IB	IB	0	II	IC1	0	IB	0	0	0	IB	0	0	IA	0	0	ID	IB	IB	0	18
E_cabralii_e7091	ID	0	0	ID	I(d)	IB	0	0	0	II	IB	IB	0	0	0	0	IB	0	IB	IB	0	II	IC1	0	IB	0	0	0	IB	0	0	IA	0	0	ID	IB	IB	0	18
E_canadensis_CWR34	ID	0	0	ID	I(d)	IB	IB	II	0	II	IB	IB	IB	0	IB	0	IB	IB	IB	IB	ID	0	IC1	0	IB	0	II	IC1	IB	IC2	II	IA	IC2	IC1	ID	IB	IB	ID	30
E_coenophiala_AR584	ID	0	0	ID	I(d)	IB	IB	0	II	0	IB	IB	IB	ID	IB	0	IB	0	IB	IB	0	0	IC1	0	IB	0	II	0	IB	IC2	II	IA	IC2	IC1	ID	IB	IB	0	26
E_elymi_E56	0	0	0	ID	I(d)	IB	IB	II	0	0	IB	IB	0	ID	IB	IB	IB	IB	0	IB	0	II	IC1	II	IB	0	0	0	IB	IC2	II	IA	IC2	IC1	ID	IB	IB	0	26
E_festucae_AR5	0	0	0	ID	I(d)	IB	IB	0	0	II	IB	IB	0	0	0	0	IB	0	IB	IB	0	0	IC1	0	IB	II	II	0	IB	0	II	IA	0	IC1	ID	IB	IB	0	21
E_festucae_E1017	0	0	0	ID	I(d)	IB	IB	0	0	0	IB	IB	0	0	0	0	IB	0	0	IB	0	0	0	0	0	0	0	IC1	IB	0	0	IA	0	0	0	IB	0	0	12
E_festucae_E2368	0	0	0	ID	I(d)	IB	0	0	0	0	IB	IB	0	0	0	0	IB	0	IB	IB	0	0	IC1	0	IB	0	0	0	IB	0	0	IA	0	IC1	0	IB	IB	0	15
E_festucae_Fl1	0	0	0	ID	I(d)	IB	0	0	0	0	IB	IB	0	0	0	0	0	0	0	IB	0	0	0	0	0	0	0	IC1	IB	0	0	IA	0	0	0	IB	0	0	10
E_novae-zelandiae	ID	0	0	ID	I(d)	IB	IB	0	0	II	IB	IB	IB	0	IB	0	IB	0	IB	IB	0	0	IC1	0	IB	0	0	0	IB	0	0	IA	0	0	ID	IB	IB	0	20
E_siegelii_e915	ID	0	0	ID	I(d)	IB	IB	0	0	II	IB	IB	IB	0	0	0	IB	0	IB	IB	0	0	IC1	0	IB	0	II	0	IB	0	II	IA	0	IC1	ID	IB	IB	0	22
E_stromatolonga_E7543	ID	0	I(d)	ID	0	0	IB	0	II	0	IB	IB	0	0	0	0	0	0	0	IB	0	II	IC1	0	IB	II	II	IC1	IB	0	0	IA	0	IC1	0	IB	IB	0	19
E_sylvatica_E832	ID	0	0	ID	I(d)	IB	IB	0	II	II	IB	IB	IB	0	0	IB	IB	IB	IB	IB	ID	0	IC1	0	IB	II	II	IC1	IB	0	0	IA	IC2	IC1	ID	IB	IB	0	28
E_typhina_92038	0	0	0	ID	I(d)	IB	0	0	0	0	IB	IB	IB	0	0	IB	IB	0	IB	IB	0	0	IC1	0	IB	0	0	0	IB	0	0	IA	0	0	0	IB	IB	0	16
E_typhina_E8	0	0	0	ID	I(d)	IB	IB	0	0	II	IB	IB	IB	0	0	IB	IB	0	IB	IB	0	II	IC1	0	IB	0	0	0	IB	0	0	IA	0	IC1	0	IB	IB	0	20
E_typhina_E500	0	0	0	ID	I(d)	IB	0	0	0	0	IB	IB	0	0	0	IB	IB	0	IB	IB	0	0	IC1	0	IB	II	II	0	IB	0	0	IA	0	IC1	0	IB	IB	0	18
E_typhina_E5001	ID	0	0	ID	I(d)	IB	0	0	0	II	IB	IB	0	0	0	IB	IB	0	IB	IB	0	II	IC1	0	IB	0	0	IC1	IB	0	0	IA	0	0	0	IB	IB	0	19
E_typhina_E5073	0	0	0	0	I(d)	IB	IB	0	0	0	IB	IB	IB	ID	IB	0	IB	0	IB	IB	0	0	IC1	0	IB	0	II	IC1	IB	0	0	IA	0	0	0	IB	IB	0	19
E_typhina_E5301	0	0	0	ID	I(d)	IB	0	0	0	0	IB	IB	0	0	0	0	IB	0	IB	IB	0	0	IC1	0	IB	0	0	0	IB	0	0	IA	0	0	0	IB	IB	0	14
E_typhina_E5710	0	0	0	0	I(d)	IB	IB	0	0	0	IB	IB	IB	ID	IB	IB	IB	0	IB	0	0	0	IC1	0	IB	II	II	IC1	IB	0	0	IA	IC2	IC1	0	IB	IB	0	22
E_typhina_E5769	0	0	0	0	I(d)	IB	IB	0	0	0	IB	IB	IB	ID	IB	IB	IB	0	IB	IB	0	0	IC1	0	IB	II	II	IC1	IB	0	0	IA	IC2	IC1	0	IB	IB	0	23
E_typhina_E5859	ID	0	0	ID	0	IB	IB	0	II	0	IB	IB	IB	0	0	IB	IB	0	IB	IB	0	II	IC1	0	IB	II	0	IC1	IB	0	0	0	IC2	IC1	ID	IB	IB	0	23
E_typhina_E5880	ID	0	0	ID	0	IB	IB	0	II	0	IB	IB	IB	0	0	IB	IB	0	IB	IB	0	II	IC1	0	IB	II	0	IC1	IB	0	0	0	IC2	IC1	ID	IB	IB	0	23
E_typhina_E5915	0	0	0	0	I(d)	IB	IB	0	0	0	IB	IB	IB	ID	IB	0	IB	0	IB	IB	0	0	IC1	0	IB	0	0	IC1	IB	0	0	IA	0	IC1	0	IB	IB	0	19
E_clarkii_subsp_Holcus3	0	0	0	0	I(d)	IB	0	0	0	0	IB	IB	IB	0	0	0	0	0	IB	IB	0	II	IC1	0	IB	0	II	IC1	IB	0	0	0	0	IC1	0	IB	IB	0	16
E_poae_E5101	ID	0	0	ID	I(d)	IB	IB	0	0	0	0	0	IB	0	0	0	IB	0	IB	IB	0	0	IC1	0	IB	0	0	0	IB	0	0	0	0	0	ID	IB	IB	0	15
E_poae_E5115	ID	0	0	ID	I(d)	IB	IB	0	0	0	0	0	IB	0	0	0	IB	0	IB	IB	0	0	IC1	0	IB	0	0	0	IB	0	0	0	0	0	ID	IB	IB	0	15
E_uncinata_E167	0	IC2	0	ID	I(d)	IB	0	0	0	II	IB	IB	IB	0	0	0	IB	0	IB	IB	0	II	IC1	0	IB	0	0	0	IB	0	0	0	0	0	ID	IB	IB	0	18
Number group I introns	14	3	1	28	30	32	21				31	31	18	6	9	10	27	3	27	32	3		31		31			14	33	4		23	9	21	15	33	31	2	573
Number group II introns								3	10	13												12		1		8	16				5								68
Total number introns																																							641
a introns are named by the gene they are found in, and the nucleotide position within the gene they are inserted into, as indicated by MFannot
b introns are annotated with I indicating group I intron and II indicating group II intron. Sub-types of group I introns, as annotated by MFannot, are also indicated and different types are also indicated in different colours
c absence of that intron in the isolate is indicated by a red 0
