# Supplementary material for: An Alternative Self-Splicing Intron Lifecycle Revealed by Dynamic Intron Turnover in Epichloë Endophyte Mitochondrial Genomes
Source: Mol Biol Evol. 2025 Apr 2;42(4):msaf076. doi: 10.1093/molbev/msaf076 (PMC12007492; doi:10.1093/molbev/msaf076)
Supplement: msaf076_Supplementary_Data [file msaf076_supplementary_data.zip › Supplementary_Table_3.xlsx]

## Sheet: tubB
Supplementary Table 3. Consistency indices between intron distribution and phylogeny
Character	Consistency index
	presence/absence dendrogram with hybrids	presence/absence dendrogram without hybrids
1. atp6_521	0.25	0.333
2. atp6_578	0.5	1
3. cob_201	1	1
4. cob_393	1	0.5
5. cob_490	1	0.5
6. cob_506	1	1
7. cob_823	0.2	0.16
8. cox1_50a	0.5	0.5
9. cox1_108	0.25	1
10. cox1_199	0.166	0.25
11. cox1_212	1	1
12. cox1_281	1	1
13. cox1_615	0.166	0.2
14. cox1_709	0.5	1
15. cox1_731	0.333	0.5
16. cox1_867	0.142	0.2
17. cox1_1057	0.2	0.2
18. cox1_1125	0.333	0.5
19. cox1_1262	0.25	0.25
20. cox2_228	1	1
21. cox2_357	0.5	1
22. cox2_373	0.142	0.2
23. cox2_651	1	1
24. cox3_203	1	1
25. cox3_216	1	1
26. cox3_276	0.25	0.25
27. cox3_471	0.2	0.25
28. nad1_144	0.2	0.2
29. nad1_636	0	0
30. nad2_378	1	0.5
31. nad2_570	0.5	0.5
32. nad2_1647	0.2	0.2
33. nad4_505	0.25	0.5
34. nad4L_239	0.25	0.333
35. nad5_426	0.5	0.25
36. nad5_570	0	0
37. nad5_717	1	1
38. nad6_233	1	1
CI of tree vs entire character matrix	0.339	0.391
a red = group II introns
