# Supplementary material for: An Alternative Self-Splicing Intron Lifecycle Revealed by Dynamic Intron Turnover in Epichloë Endophyte Mitochondrial Genomes
Source: Mol Biol Evol. 2025 Apr 2;42(4):msaf076. doi: 10.1093/molbev/msaf076 (PMC12007492; doi:10.1093/molbev/msaf076)
Supplement: msaf076_Supplementary_Data [file msaf076_supplementary_data.zip › Supplementary_Table_4.xlsx]

## Sheet: Supplementary_Table_5
Supplementary Table 4. Putatively asexual taxa do not have fewer introns than sexual
taxa even when E. bromicola isolates NFe7 and NFe9 are classed as sexual
	NFe7/9 as asexual		NFe7/9 as asexual
	sexual	asexual	sexual	asexual
Number of introns	20	6	22	4
Minimum	10	15	10	15
Maximum	28	28	28	28
Range	18	13	18	13
Mean	18.4	20.17	18.45	20.75
Std. Deviation	4.695	4.309	4.469	5.439
Std. Error of Mean	1.05	1.759	0.9528	2.72
