# Supplementary material for: An Alternative Self-Splicing Intron Lifecycle Revealed by Dynamic Intron Turnover in Epichloë Endophyte Mitochondrial Genomes
Source: Mol Biol Evol. 2025 Apr 2;42(4):msaf076. doi: 10.1093/molbev/msaf076 (PMC12007492; doi:10.1093/molbev/msaf076)
Supplement: msaf076_Supplementary_Data [file msaf076_supplementary_data.zip › Supplementary_Table_5.xlsx]

## Sheet: blastn_megablast
Supplementary Table 5. Intron homing gene relationships to closest-matching non-Epichloë introns
Intron	Top hit (max score)a	Closest top-10 hit (max score)b	% query cover (top-10)c	Divergent intron top hit	Keyd	# (top-10)	intron pairwise identity range (DNA; mean)	intron pairwise identity range (amino acid)	# isolates present in																								5. cob_490	3. cob_201	24. cox3_203	38. nad6_223	18. cox1_1125
1. atp6_521	Hirsutella minnesotensis (83.7%)		92		Clavicipitaceae	18 (8)	98.9-100 (99.5)	98.5-100	14
2. atp6_578	Cladobotryum mycophilum (85.1%)	Purpureocillium atypicola (#6; 80.3%)	100 (98)		Ophiocordycipitaceae	12 (2)	99.7-100 (99.8)	99.4-100	3
3. cob_201	Hypomyces aurantius (83.6%)	Ustilaginoidea virens (#6; 85.4%)	99 (95)		Cordycipitaceae	0 (1)	N/A	N/A	1
4. cob_393	Ustilaginoidea virens (85.3%)		100		Hypocreales	6 (0)	96.6-100 (98.9)	95.2-100	28
5. cob_490	Purpureocillium atypicola (93.4%)		99	14 isolates: Paraisaria heteropoda (95.0%)	Ascomycota	1 (1)	98.6-100 (99.3)	*e	30
6. cob_506	Ustilaginoidea virens (74.3%)†f		99	E. elymi & E. canadensis: Ustilaginoidea virens (80.9%)	Dikarya	1 (0)	89.8-100 (97.7)	95.8-100	32
7. cob_823	Metarhizium pinghaense (89.4%)		100				98.6-100 (99.4)	98.4-100	21
8. cox1_50	Paraisaria gracilloides (74.9%)		99				99.4-99.9 (99.6)	99.1-99.7	3
9. cox1_108	Paraisaria gracilloides (91.9%)		100	E. amarillans: Paraisaria gracilloides (92.7%)			93.7-100 (97.8)g	93.3-100	10
10. cox1_199	Ustilaginoidea virens (83.4%)		100				98.3-100 (99.2)	97.8-100	13
11. cox1_212	Trichoderma breve (88.3%)	Cordyceps tenuipes (#6; 89.5%)	90 (87)				98.9-100 (99.6)	97.6-100	31
12. cox1_281	Metarhizium rileyi (88.3%)		97				96.5-100 (99.0)	97.2-100	31
13. cox1_615	Ophiocordyceps sinensis (92.4%)	Hirsutella thompsonii (#2; 92.5%)	99 (100)				99.3-100 (99.8)	98.3-100	18
14. cox1_709	Tolypocladium guangdongense (90.1%)		99				99.4-100 (99.7)	98.7-100	6
15. cox1_731	Tolypocladium guangdongense (91.1%)		99				99.2-100 (99.6)	98.4-100	9
16. cox1_867	Cladobotryum mycophilum (89.9%)		96				99.4-100 (99.9)	98.8-100	10
17. cox1_1057	Hirsutella minnesotensis (87.7%)		100				98.6-100 (99.5)	97.6-100	27
18. cox1_1125	Ustilaginoidea virens (94.1%)		99	E. sylvatica: Purpureocillium atypicola (96.4%)			82.2-100 (88.1)	*	3
19. cox1_1262	Purpureocillium atypicola (92.4%)	Tolypocladium ophioglossoides (#2; 88.5%)	99 (99)	E. festucae E2368: Purpureocillium atypicola (93.2%)			95.2-100 (99.2)	97.8-100	27
20. cox2_228	Tolypocladium guangdongense (88.8%)		99				93.7-100 (97.5)	91.3-100	32
21. cox2_357	Coccidioides immitis (70.7%)†	Hirsutella vermicola (#10; 75.6%)	83 (54)				99.4-99.9 (99.6)	99.6-100	3
22. cox2_373	Auricularia villosula (69.5%)†	Schizosaccharomyces pombe (#2; 66.2%)h	80 (76)				98.5-100 (99.0)	98.0-100	12
23. cox2_651	Purpureocillium atypicola (94.1%)	Ustilaginoidea virens (#7; 89.6%)	100 (100)				98.6-100 (99.4)	97.8-100	31
24. cox3_203	Paraisaria gracilloides (68.2%)†		57				N/A	N/A	1
25. cox3_216	Purpureocillium atypicola (86.3%)†	Metarhizium pinghaense (#2; 86.1%)	99 (96)	14 isolates: Purpureocillium atypicola (86.1%)			*	*	31
26. cox3_276	Paraisaria gracilloides (75.0%)†		100				98.8-100 (99.5)	98.3-100	8
27. cox3_471	Paraisaria gracilis (72.5%)†		100				98.2-100 (99.0)	98.4-100	16
28. nad1_144	Ustilaginoidea virens (94.8%)		100				98.5-100 (99.3)	95.4-100	14
29. nad1_636	Paraisaria gracilloides (91.9%)	Metarhizium pinghaense (#2; 91.8%)	90 (95)				95.9-100 (98.2)	95.2-100	33
30. nad2_378	Trichoderma cornu-damae (93.5%)	Metarhizium album (#2; 87.9%)	97 (90)	E. coenophiala: Trichoderma cornu-damae (91.0%)			93.3-100 (96.7)	92.0-99.8	4
31. nad2_570	Ophiocordyceps sinensis (79.5%)		100				98.7-100 (99.0)	98.7-100	5
32. nad2_1647	Tolypocladium guangdongense (84.4%)		88				94.7-100 (97.5)	83.0-100	23
33. nad4_505	Metarhizium album (90.3%)		99	E. coenophiala: Metarhizium album (93.8%)			91.0-100 (97.9)	87.2-100	9
34. nad4L_239	Fusarium venenatum (78.6%)	Paraisaria gracilloides (#3; 77.5%)	90 (90)				97.0-100 (99.1)	95.8-100	21
35. nad5_426	Metarhizium album (95.1%)		100				99.0-100 (99.6)	96.6-100	15
36. nad5_570	Ustilaginoidea virens (91.9%)		91				98.8-100 (99.7)	97.3-100	33
37. nad5_717	Metarhizium rileyi (85.9%)		99	E. elymi & E. canadensis: Metarhizium rileyi (81.9%)			83.8-100 (98.6)	*	31
38. nad6_233	Ustilaginoidea virens (92.1%)		99				100	100	2
a Epichloë was excluded from the BLAST searches (nr redundant database); only top 10 hits considered
b Shown for introns where the top hit is not phylogenetically the closest
c Parentheses indicate % query cover for the closest top-10 hit
d Species are colored by phylogenetic relatedness; from the same family (Clavicipitaceae); the sister family (Ophiocordycipitaceae); the sister to these two families (Cordycipitaceae); or the closest phylogenetic clade shared with Epichloë
e Asterices indicate cases where divergence was difficult to calculate because the alignment is complicated
f Searches for introns indicated by the dagger symbol were conducted with Mega-BLAST because of poor match results using blastn
g Gold coloring indicates the nine introns with the lowest (<96%) nucleotide identities
h The closest match in the top 50 hits was Calonectria ilicicola from Cordycipitaceae, which was the 43rd ranked match with 73.0% identity and 29% query coverage
