# Supplementary material for: An Alternative Self-Splicing Intron Lifecycle Revealed by Dynamic Intron Turnover in Epichloë Endophyte Mitochondrial Genomes
Source: Mol Biol Evol. 2025 Apr 2;42(4):msaf076. doi: 10.1093/molbev/msaf076 (PMC12007492; doi:10.1093/molbev/msaf076)
Supplement: msaf076_Supplementary_Data [file msaf076_supplementary_data.zip › Supplementary_Table_6.xlsx]

## Sheet: all
Supplementary Table 6. Intron pairwise distances between isolates converted to relative distances and relative variances
		Taxon pairs	1. atp6_521a	2. atp6_578	4. cob_393	5. cob_490	6. cob_506	7. cob_823	8. cox1_50	9. cox1_108	10. cox1_199	11. cox1_212	12. cox1_281	13. cox1_615	14. cox1_709	15. cox1_731	16. cox1_867	17. cox1_1057	18. cox1_1125	19. cox1_1262	20. cox2_228	21. cox2_357	22. cox2_373	23. cox2_651	25. cox3_216	26. cox3_276	27. cox3_471	28. nad1_144	29. nad1_636	30. nad2_378	31. nad2_570	32. nad2_1647	33. nad4_505	34. nad4L_239	35. nad5_426	36. nad5_570	37. nad5_717	38. nad6_233	TOTAL	pop	sample
1	2	amarillans-novae-zelandiae			100	99.1	90.5							99.9							98			99.4					98.8			99.8				99.7	98.1		98.33	7.2721	8.08011	10
	3	amarillans-92038			98.3	99.1	90.8					99.9		99.7							97.6			99.3					98.6			96.5				99.6	98.8		98.0182	6.11785	6.72964	3
	4	amarillans-E8			98.2	99.7	91					99.9		99.9							98.8			99.3					98.6			97.8		99.8		99.7	98		98.3917	5.5141	6.01538	3
	5	amarillans-E500			98.3	99.7	90.8					99.9									97			99.3			99.2		98.6			95.9		99.8		99.6	98.8		98.075	6.14187	6.70023	3
	6	amarillans-E5001			98.3	99.1	90.8					99.9									97			99.3				98.6	98.6			95.7				99.6	98.8		97.7909	6.19719	6.81691	2
	7	amarillans-E5073				99.1	90.9					99.6		99.8							95.6			99.3			99.2	98.6	97.2			97				99.7	99.2		97.9333	6.04889	6.59879	4
	8	amarillans-E5710				99.7	90.6					99.6		99.8										99.4			99.2	98.7	97.2			96.9	99.6	99.6		99.7	99.2		98.4	5.88923	6.38	4
	9	amarillans-E5769				99.7	90.6					99.6		99.8							96.8			99.4			99.2	98.7	97.2			96.9	99.6	99.6		99.7	99.2		98.2857	5.63837	6.07209	4
	10	amarillans-E5915				99.1	90.6					99.6		99.8							96.2			99.4				98.7	97.2			97		99.6		99.7	99.2		98.0083	6.33243	6.90811	4
	11	amarillans-Holcus				99.7	90.9					99.9		99.9							96.4			99.2			99.1		97.2					99.8		99.6	99.4		98.2818	6.65967	7.32564	4
	12	amarillans-sylvatica			96.6	99.4	89.8			93.8		100		99.8							97.8	99.5		99.4			99.2	98.6	98.6			97.7	99.8	99.1		99.5	98.9		98.0882	6.46574	6.86985	7
	13	amarillans-bromicolaNFe1			98.2	98.7	90.9			94.1		100									97.5			99.2			98.5		98.6					98.9		99.5	99.2		97.775	6.36188	6.94023	6
	14	amarillans-stromalonga			98.2					94		100									96.5			99.3			98.3	99	98.5			97.9		97.9		99.7	98.3		98.1333	2.34222	2.55515	4
	15	amarillans-AR5			97.1	98.7	90.8					100									99.1			99.5			98.5		97.1			98.3		98.8		99.7	98.5		98.0083	5.46076	5.9572	5
	16	amarillans-siegali			97.3	98.7	90.8					100		99.9							98.7			99.4			98.5		97.1			98		98.6		99.7	98.1		98.0615	5.16544	5.5959	4
	17	amarillans-E2368			97.7	98.8	91.5					100									98.5			99					97.6			98.5		98.8		99.7	98.2		98.0273	4.74562	5.22018	4
	18	amarillans-bromicolaNFe7			98.2	99.3	90.9			93.7		100									97.5			98.9			98.5		98					98.9		99.7	98.2		97.65	6.5175	7.11	6
	19	amarillans-bromicolaNFe9			98.2	99.3	90.9			93.7		100									97.5			98.9			98.5		98					97.4		99.7	98.2		97.525	6.37687	6.95659	6
	20	amarillans-festucae1017			100	98.9	91.7					100									97.3							98.5	98.1			98.7				99.6			98.0889	5.80321	6.52861	4
	21	amarillans-Fl1			98.5	98.9	91.7					100									97.3							98.5	98.1			98.4				98.9			97.8111	5.12765	5.76861	3
	22	amarillans-cabralliBlaTG			97.3	99.2	90.9					99.7									98			99.2					97.9			96.8				99.7	98.2		97.69	6.0089	6.67656	4
	23	amarillans-cabralliE7091			97.3	99.2	90.9					99.7									98			99.2					97.9			96.8				99.7	97.9		97.66	5.9864	6.65156	4
	24	amarillans-uncinata			97.2	98.8	90.6					99.9		99.7							96.3			99.4					98.4							99.8	99.5		97.96	7.3024	8.11378	3
	25	amarillans-canadensis			98.2	99.7	99.8		99.9			100		100							99.6	99.9		99.6			99.9	100	98.7	100		98.1	99.9	99.9		99.7	84.7	100	98.8211	11.4111	12.0451	10
	26	amarillans-elymi			98.2	99.7	99.8		99.5			100									97.1			99.3					98.7	99.9		98.2	99.9	99.1		99.5	84.7		98.1143	14.4884	15.6029	6
	27	amarillans-subspecies			97.3	98.7	90.9							99.8							98.9			99.2				98.7	97.4							99.7	98.2		97.88	6.0516	6.724	2
	28	amarillans-subspecies			97.3	98.7	90.9							99.8							98.9			99.2					97.4							99.7	97.6		97.7222	6.62173	7.44944	2
	29	amarillans-E5301			98.2	99	90.9					100									96.5			99.4					96			97.7				99.8	99.6		97.71	6.8709	7.63433	2
	30	amarillans-E5859			97.9		90.8			93.9		99.7		100							97.1			99.2				98.6	96.5				99.9	99.8		99.7	98.1		97.7846	6.88899	7.46308	4
	31	amarillans-E5880			97.9		90.8			93.9		99.7		100							97.1			99.2				98.6	96.5				99.9	99.8		99.7	98.1		97.7846	6.88899	7.46308	4
	32	amarillans-coenophiala			97.8	99.1	90.1			94.2		99.7		99.4							95.6			99.3			99.2		97.5	93.3		97.3	91.3	98.9		99.5	98.1		96.8937	8.94059	9.53663	8
	33	amarillans_bromicola_N7626			98.2	98.7	90.9			94.1		100									97.5			99.2			98.5		98.6					98.9		99.5	99.2		97.775	6.36188	6.94023	6
2	3	novae-zelandiae-92038			98.3	100	99.2						99.2	99.8				100		99.9	96.6			99.9	98.9				99.8			96.7				99.6	97.9		98.9857	1.29265	1.39209	9
	4	novae-zelandiae-E8			98.2	99.4	99.3	99.7			98.8		99.9	100				100		99.9	98.7			99.9	98.9				99.8			97.9				100	99.9		99.3938	0.445586	0.475292	11
	5	novae-zelandiae-E500			98.3	99.2	99.2						99.9					100		99.9	97.1			99.9	98.9				99.8			96.1				99.6	97.7		98.8923	1.4284	1.54744	8
	6	novae-zelandiae-E5001	99.7		98.3	100	99.2				99.4		99.9					100		99.9	97.1			99.9	98.9				99.8			95.8				99.6	97.9		99.0267	1.44462	1.54781	10
	7	novae-zelandiae-E5073				99.9	99.3	99.1					98.8	99.9		99.4		99.4		99	96.1			99.6	99.8				98.1			97.2				99.8	97.9		98.8867	1.14649	1.22838	10
	8	novae-zelandiae-E5710				99.3	98.9	99					99.5	99.9		99.4		99.4		99				99.7	99.3				98.1			97				99.8	97.9		99.0143	0.622653	0.670549	9
	9	novae-zelandiae-E5769				99.3	98.9	99					99.5	99.9		99.4		99.4		99	95			99.7	99.3				98.1			97				99.8	97.9		98.7467	1.58382	1.69695	10
	10	novae-zelandiae-E5915				99.9	98.9	99					99.5	99.9		99.4		99.4		99	95.5			99.7	99.3				98.1			97.1				99.8	97.9		98.8267	1.38996	1.48924	10
	11	novae-zelandiae-Holcus				99.4	99.3						98.2	100				99.8		99.5	95.6			99.6	100				98.1							99.8	98.2		98.9583	1.48076	1.61538	8
	12	novae-zelandiae-sylvatica	99.6		96.6	99.1	97.8	99.7			99.7		98.2	99.9						99.9	95.9			99.5	99.7				99.7			97.8			99.6	99.5	97.9		98.8294	1.43619	1.52596	12
	13	novae-zelandiae-bromicolaNFe1			98.2	99.6	98.9				98.9		99.7					99.8			98.4			99.8	99.5				99.7							99.7	98.1		99.1917	0.395764	0.431742	9
	14	novae-zelandiae-stromalonga	99.9		98.2			99.9					98.7								97.6			99.7	99.5				99.6			98.1				99.8	97.3		98.9364	0.882314	0.970545	6
	15	novae-zelandiae-AR5			97.1	99.6	98.7	99			98.7		99.5							100	98.8			99.8	98.6				98.3			98.5			99.7	99.8	97.4		98.9	0.701333	0.751429	12
	16	novae-zelandiae-siegali	99.6		97.3	99.6	98.7	99.1			98.9		99.5	100				99.8		100	98.5			99.5	98.6				98.3			98.2			99.7	100	99.8		99.1722	0.55534	0.588007	13
	17	novae-zelandiae-E2368			97.7	99.7	98.3						99.6					99.4		96.1	98.2			99.4	98.7				98.7			98.7				100	99.9		98.8	1.07385	1.16333	10
	18	novae-zelandiae-bromicolaNFe7			98.2	99	98.9	99					99.7					98.9		99.6	98.4			99.3	99.4				99.2							100	99.9		99.1923	0.268402	0.290769	10
	19	novae-zelandiae-bromicolaNFe9			98.2	99	98.9	99					99.7					98.9		99.6	98.4			99.3	99.4				99.2							100	99.9		99.1923	0.268402	0.290769	11
	20	novae-zelandiae-festucae1017			100	99.7	98.1	99.7					99.6					98.9			97.2								99.3			98.8				99.9			99.12	0.7196	0.799556	8
	21	novae-zelandiae-Fl1			98.5	99.7	98.1						99.6					99.6			97.2								99.3			98.5				99.2			98.8556	0.63358	0.712778	7
	22	novae-zelandiae-cabralliBlaTG	99.6		97.3	98.9	99				98.9		99.4							100	97.7			99.1	99.4				99.1			96.9			99.7	100	99.9		98.9933	0.867289	0.929238	11
	23	novae-zelandiae-cabralliE7091	99.6		97.3	98.9	99				98.9		99.4							100	97.7			99.1	99.4				99.1			96.9			99.7	100	99.6		98.9733	0.836622	0.896381	11
	24	novae-zelandiae-uncinata			97.2	99.7	98.8				98.9		99.6	99.8				99.4		100	95.5			99.8	99.5				99.5						99.6	99.9	98.3		99.0333	1.39822	1.4981	10
	25	novae-zelandiae-canadensis	99.8		98.2	99.3	90.4	99.5			98.6		97.5	99.9		100		99.8		99.9	97.5			99.5					97.7			98.2			99.8	99.7	85.3		97.8111	13.8588	14.674	16
	26	novae-zelandiae-elymi			98.2	99.3	90.4	99.5					98.1			99.9		99.8			97			99.7	95.7				97.7			98.4			99.8	99.7	85.4		97.24	15.6171	16.7326	12
	27	novae-zelandiae-subspecies	99.7		97.3	99.6	99	99.1						99.9				99.8		99.9	98.7			99.8	98.7				98.6						99.8	100	99.9		99.32	0.526933	0.564571	10
	28	novae-zelandiae-subspecies	99.7		97.3	99.6	99	99.1						99.9				99.8		99.9	98.7			99.8	98.7				98.6						99.8	100	99.2		99.2733	0.503289	0.539238	10
	29	novae-zelandiae-E5301			98.2	99.8	99.3						99.6					98.8		99.9	95.7			99.8	99.8				97.1			97.8				99.9	98.4		98.7769	1.56331	1.69359	8
	30	novae-zelandiae-E5859	99.2		97.9		99.1	99.1					99.8	99.9				99.8		99.9	97.2			99.8	99.3				97.7						99.2	99.8	99.9		99.1733	0.724622	0.776381	10
	31	novae-zelandiae-E5880	99.2		97.9		99.1	99.1					99.8	99.9				99.8		99.9	97.2			99.8	99.3				97.7						99.2	99.8	99.9		99.1733	0.724622	0.776381	10
	32	novae-zelandiae-coenophiala	99.8		97.8	98.8	97.1	99.3					98.7	99.5		99.2		99.5		99.5	94.9			99.7	99.1				98.6			97.5			99.6	99.8	99.8		98.7889	1.51432	1.6034	15
3	4	92038-E8			99.6	99.4	99.9					99.6	99.2	99.8			100	100		100	97			99.8	100				100			97.1				99.6	97.8		99.3	0.99875	1.06533	12
	5	92038-E500			100	99.2	100					99.8	99.1				100	100		100	99.4			100	100				100			99.2				100	100		99.78	0.1176	0.126	12
	6	92038-E5001			100	100	100					99.8	99.2				100	100		100	99.4			100	100				100			99.2				100	100		99.84	0.0864	0.0925714	12
	7	92038-E5073				99.9	99.9					99.6	98.2	99.9				99.4		98.9	95.3			99.6	98.8				98			96.5				99.6	98.6		98.7286	1.7449	1.87912	11
	8	92038-E5710				99.3	99.6					99.6	98.8	99.9			100	99.4		98.9				99.7	99.3				98			96				99.6	98.6		99.05	0.9925	1.06885	11
	9	92038-E5769				99.3	99.6					99.6	98.8	99.9			100	99.4		98.9	96.4			99.7	99.3				98			96.1				99.6	98.6		98.88	1.3256	1.42029	12
	10	92038-E5915				99.9	99.6					99.6	98.8	99.9				99.4		98.9	95.9			99.7	99.3				98			96.1				99.6	98.6		98.8071	1.58209	1.70379	11
	11	92038-Holcus				99.4	99.9					99.3	98.8	99.8						99.4	96			99.6	98.9				97.9							99.5	98.9		98.95	1.05917	1.15545	10
	12	92038-sylvatica			97.9	99.1	98.3					99.5	98.8	99.7			99.6	99.8		99.8	95.7			99.4	99				99.6			97				99.6	99.7		98.9062	1.26559	1.34996	13
	13	92038-bromicolaNFe1			99.6	99.6	99.5					99.7	99.1								97.6			99.8	99.3				99.6							99.5	99.4		99.3364	0.335041	0.368545	8
	14	92038-stromalonga			99.6							99.4	98.1								98.6			99.7	99.5				99.5			95.5				99.6	98.6		98.81	1.4889	1.65433	6
	15	92038-AR5			98.3	99.6	99.3					99.6	98.8					99.8		99.9	97.4			99.7	98.7				98.1			97.7				99.6	98.6		98.9357	0.635153	0.684011	11
	16	92038-siegali			98.6	99.6	99.3					99.6	98.8	99.8				99.8		99.9	97.3			99.6	98.7				98.1			97.4				99.6	97.9		98.9333	0.754222	0.808095	12
	17	92038-E2368			99	99.6	98.8					99.6	98.9					99.4		96.2	96.9			99.3	98.8				98.6			96				99.6	98		98.4786	1.43026	1.54027	11
	18	92038-bromicolaNFe7			99.6	99	99.5					99.7	99.1					98.9		99.5	97.5			99.3	99.4				99							99.6	97.9		99.0769	0.412544	0.446923	10
	19	92038-bromicolaNFe9			99.6	99	99.5					99.7	99.1					98.9		99.5	97.6			99.3	99.4				99							99.6	97.9		99.0846	0.388994	0.42141	11
	20	92038-festucae1017			98.4	99.7	98.7					99.4	99					98.9			99.2								99.1			96.2				99.5			98.81	0.8889	0.987667	8
	21	92038-Fl1			99.7	99.7	98.7					99.4	99								99.2								99.1			95.9				98.8			98.8333	1.18667	1.335	7
	22	92038-cabralliBlaTG			98.6	98.9	99.5					99.2	98.6							99.9	98			99	99.4				98.9			96.1				99.6	98		98.7462	0.887101	0.961026	9
	23	92038-cabralliE7091			98.6	98.9	99.5					99.2	98.6					99.6		99.9	98			99	99.4				98.9			96.1				99.6	97.7		98.7857	0.912653	0.982857	10
	24	92038-uncinata			98.5	99.7	99.3					99.5	98.8	99.7				99.4		99.9	95.9			99.7	99.5				99.4							99.7	99		99.1429	0.949592	1.02264	11
	25	92038-canadensis			99.5	99.2	91					99.7	96.9	99.7				99.8		99.8	97.3			99.4					97.6			96.8				99.5	84.5		97.1929	17.5421	18.8915	12
	26	92038-elymi			99.4	99.2	91					99.5	97.5				99.7	99.8			99			99.6	95.8				97.6			96.9				99.5	84.6		97.0786	17.1945	18.5172	11
	27	92038-subspecies			98.6	99.6	99.5							99.7				99.8		99.8	97.2			99.9	98.2				98.4							99.6	98		99.025	0.745208	0.812955	9
	28	92038-subspecies			98.6	99.6	99.5							99.7				99.8		99.8	97.2			99.9	98.2				98.4							99.6	97.3		98.9667	0.902222	0.984242	9
	29	92038-E5301			99.5	99.8	99.9					99.7	98.9					98.9		99.8	96.1			99.7	99.1				97			96.7				99.7	99.1		98.85	1.51679	1.63346	10
	30	92038-E5859			99.3		99.7					99.5	99.1	99.7			100	99.8		99.8	99.3			99.7	98.9				97.5							99.6	97.8		99.2643	0.519439	0.559396	11
	31	92038-E5880			99.3		99.7					99.5	99.1	99.7			100	99.8		99.8	99.3			99.7	98.9				97.5							99.6	97.8		99.2643	0.519439	0.559396	11
	32	92038-coenophiala			99.2	98.7	97.6					99.5	98.1	99.5				99.5		99.4	95.3			99.6	99.1				98.5			96.6				99.5	97.9		98.5333	1.47156	1.57667	12
4	5	E8-E500			99.6	99.8	99.9					99.8	100				100	100		100	97.6			99.8	100				100			96.3		100		99.6	97.6		99.375	1.21313	1.294	12
	6	E8-E5001			99.6	99.4	99.9				98.6	99.8	100				100	100		100	97.6		99.5	99.8	99.9				100			97.9				99.6	97.8		99.3765	0.670035	0.711912	13
	7	E8-E5073				99.3	99.9	99.3				99.5	98.8	99.9				99.4		98.9	95.7			99.5	98.7				98			99.2				99.8	97.8		98.9133	1.09982	1.17838	11
	8	E8-E5710				99.9	99.6	99.1				99.5	99.5	99.9			100	99.4		98.9				99.6	99.3				98			98.9		99.9		99.8	97.8		99.3188	0.399023	0.425625	12
	9	E8-E5769				99.9	99.6	99.1				99.5	99.5	99.9			100	99.4		98.9	95.8			99.6	99.3				98			98.9		99.9		99.8	97.8		99.1118	1.06104	1.12735	13
	10	E8-E5915				99.3	99.6	99.1				99.5	99.5	99.9				99.4		98.9	96.4			99.6	99.3				98			98.9		99.9		99.8	97.8		99.0563	0.812461	0.866625	12
	11	E8-Holcus				100	99.9					99.2	98.2	100						99.4	96.5		99.7	99.5	98.9				97.9					100		99.8	98.1		99.0786	1.01597	1.09412	11
	12	E8-sylvatica			98.3	99.7	98.3	100			98.8	99.5	98.2	99.9			99.6	99.8		99.8	96.8			99.4	99				99.6			98.1		99.3		99.5	97.8		99.0211	0.725873	0.766199	15
	13	E8-bromicolaNFe1			100	99	99.5				99.5	99.8	99.7								97.7			99.7	99.3				99.6					99.1		99.7	98		99.2769	0.443314	0.480256	9
	14	E8-stromalonga			100			99.8				99.5	98.7								96.8		98.7	99.6	99.5				99.5			96.5		98		99.8	97.2		98.7385	1.38544	1.5009	8
	15	E8-AR5			98.7	99	99.3	99.1			99.8	99.7	99.5					99.8		99.9	99.2			99.7	98.7				98.1			98.9		99		99.8	97.3		99.1471	0.448374	0.476397	13
	16	E8-siegali			99	99	99.3	99.3			100	99.7	99.5	100				99.8		99.9	98.9			99.4	99.2				98.1			98.6		98.8		100	99.7		99.3444	0.274691	0.29085	14
	17	E8-E2368			99.4	99	98.8					99.7	99.6					99.4		96.2	98.7			99.3	98.7				98.6			97.1		99		100	99.8		98.8867	0.969156	1.03838	11
	18	E8-bromicolaNFe7			100	99.6	99.5	99.1				99.8	99.7					98.9		99.5	97.6		98.9	99.2	99.4				99					99.2		100	99.8		99.325	0.323125	0.344667	12
	19	E8-bromicolaNFe9			100	99.6	99.5	99.1				99.8	99.7					98.9		99.5	97.7		98.9	99.2	99.4				99					97.7		100	99.8		99.2375	0.458594	0.489167	13
	20	E8-festucae1017			98.3	99.1	98.7	99.6				99.5	99.6					98.9			97.7								99.1			97.3				99.9			98.8818	0.619669	0.681636	9
	21	E8-Fl1			99.6	99.1	98.7					99.5	99.6								97.7								99.1			97				99.2			98.8333	0.728889	0.82	7
	22	E8-cabralliBlaTG			99	99.5	99.5				99.6	99.3	99.4							99.9	98.2		98.7	99	99.6				98.9			98.9				100	99.8		99.2867	0.229156	0.245524	10
	23	E8-cabralliE7091			99	99.5	99.5				99.6	99.3	99.4					99.6		99.9	98.2		98.7	99	99.6				98.9			98.9				100	99.5		99.2875	0.207344	0.221167	11
	24	E8-uncinata			98.9	99.1	99.3				99.6	99.6	99.6	99.8				99.4		99.9	96.5		98.9	99.7	99.6				99.4							99.9	98.2		99.2125	0.674844	0.719833	12
	25	E8-canadensis			99.9	99.8	91.1	99.4			99	99.6	97.5	99.9				99.8		99.8	98.4			99.4					97.6			98		99.9		99.7	85.2		97.8824	14.2767	15.169	14
	26	E8-elymi			99.8	99.8	91.1	99.4				99.6	98.1				99.7	99.8			97.5		98.7	99.6	97.6				97.6			98.2		99.1		99.7	85.3		97.6824	13.652	14.5053	13
	27	E8-subspecies			99	99	99.5	99.3						99.9				99.8		99.8	99.1			99.7	99				98.4							100	99.8		99.4077	0.213018	0.230769	9
	28	E8-subspecies			99	99	99.5	99.3						99.9				99.8		99.8	99.1			99.7	99				98.4							100	99.2		99.3615	0.202367	0.219231	9
	29	E8-E5301			99.9	99.2	99.9					99.8	99.6					98.9		99.8	96.6			99.7	99.1				97			98				99.9	98.3		98.9786	1.13311	1.22027	9
	30	E8-E5859			99.7		99.7	99.3				99.9	99.9	99.9			100	99.8		99.8	97.6		98.5	99.9	99.3				97.5					100		99.8	100		99.4471	0.610727	0.648897	13
	31	E8-E5880			99.7		99.7	99.3				99.9	99.9	99.9			100	99.8		99.8	97.6		98.5	99.9	99.3				97.5					100		99.8	100		99.4471	0.610727	0.648897	13
	32	E8-coenophiala			99.6	99.3	97.7	99.3				99.6	98.7	99.5				99.5		99.4	95.8			99.6	99.4				98.5			97.7		99.1		99.8	99.7		98.9529	1.00837	1.0714	13
5	6	E8-E5001			100	99.2	100					100	100				100	100		100	100			100	100				100			98.4				100	100		99.84	0.187733	0.201143	12
	7	E500-E5073				99.2	99.9					99.7	98.8					99.4		98.9	95.8			99.6	98.8		100		98			95.7				99.6	98.5		98.7071	1.74923	1.88379	11
	8	E500-E5710				99.7	99.6					99.7	99.4				100	99.4		98.9				99.7	99.3	99.6	100		98			95.3		99.9		99.6	98.5		99.1625	1.26859	1.35317	12
	9	E500-E5769				99.7	99.6					99.7	99.4				100	99.4		98.9	95.9			99.7	99.3	99.6	100		98			95.3		99.9		99.6	98.5		98.9706	1.78325	1.89471	13
	10	E500-E5915				99.2	99.6					99.7	99.4					99.4		98.9	96.4			99.7	99.3				98			95.4		99.9		99.6	98.5		98.7857	1.66408	1.79209	11
	11	E500-Holcus				99.8	99.9					99.4	98.2							99.4	96.6			99.6	98.9		99.9		97.9					100		99.5	98.8		99.0692	0.906746	0.982308	11
	12	E500-sylvatica			97.9	99.5	98.3					99.6	98.2				99.6	99.8		99.8	95.1			99.4	99	99.1	99.8		99.6			97.7		99.3		99.6	99.7		98.9444	1.30802	1.38497	14
	13	E500-bromicolaNFe1			99.6	98.8	99.5					99.8	99.7								98.1			99.8	99.3		98.5		99.6					99.1		99.5	99.4		99.2846	0.253609	0.274744	10
	14	E500-stromalonga			99.6							99.5	98.7								99.1			99.7	99.5	99.8	98.3		99.5			96.3		98		99.6	98.5		98.9308	0.897515	0.972308	8
	15	E500-AR5			98.3	98.8	99.3					99.7	99.4					99.8		99.9	98			99.7	98.7	99.9	98.5		98.1			97		99		99.6	98.5		98.9529	0.631903	0.671397	13
	16	E500-siegali			98.6	98.8	99.3					99.7	99.4					99.8		99.9	97.8			99.6	98.7		98.5		98.1			96.7		98.8		99.6	97.7		98.8125	0.759844	0.8105	13
	17	E500-E2368			99	98.8	98.8					99.7	99.5					99.4		96.2	97.4			99.3	98.8				98.6			96.7		99		99.6	97.8		98.5733	1.06862	1.14495	12
	18	E500-bromicolaNFe7			99.6	99.4	99.5					99.8	99.7					98.9		99.5	98			99.3	99.4		98.5		99					99.2		99.6	97.7		99.14	0.363733	0.389714	12
	19	E500-bromicolaNFe9			99.6	99.4	99.5					99.8	99.7					98.9		99.5	98.1			99.3	99.4		98.5		99					97.7		99.6	97.7		99.0467	0.478489	0.512667	13
	20	E500-festucae1017			98.4	98.9	98.7					99.5	99.6					98.9			99.7								99.1			96.9				99.5			98.92	0.6176	0.686222	8
	21	E500-Fl1			99.7	98.9	98.7					99.5	99.6								99.7								99.1			96.6				98.8			98.9556	0.831358	0.935278	7
	22	E500-cabralliBlaTG			98.6	99.3	99.5					99.3	99.3							99.9	98.6			99	99.4				98.9			96.8				99.6	97.8		98.9231	0.644852	0.69859	9
	23	E500-cabralliE7091			98.6	99.3	99.5					99.3	99.3					99.6		99.9	98.6			99	99.4				98.9			96.8				99.6	97.4		98.9429	0.706735	0.761099	10
	24	E500-uncinata			98.5	98.9	99.3					99.6	99.5					99.4		99.9	96.5			99.7	99.5				99.4							99.7	99		99.1462	0.714793	0.774359	10
	25	E500-canadensis			99.5	99.7	91					99.8	97.5					99.8		99.8	96.7			99.4			99.1		97.6			96.2		99.9		99.5	84.4		97.3267	17.0926	18.3135	13
	26	E500-elymi			99.4	99.7	91					99.6	98.1				99.7	99.8			99.6			99.6	95.8				97.6			96.3		99.1		99.5	84.5		97.2867	16.9092	18.117	12
	27	E500-subspecies			98.6	98.8	99.5											99.8		99.8	97.8			99.9	98.2				98.4							99.6	97.8		98.9273	0.611074	0.672182	8
	28	E500-subspecies			98.6	98.8	99.5											99.8		99.8	97.8			99.9	98.2				98.4							99.6	97		98.8545	0.827934	0.910727	8
	29	E500-E5301			99.5	99.1	99.9					99.8	99.5					98.9		99.8	96.7			99.7	99.1				97			97.4				99.7	99.1		98.9429	1.10102	1.18571	10
	30	E500-E5859			99.3		99.7					99.8	99.8				100	99.8		99.8	99.9			99.7	98.9	99.7			97.5					100		99.6	97.6		99.4067	0.601956	0.644952	11
	31	E500-E5880			99.3		99.7					99.8	99.8				100	99.8		99.8	99.9			99.7	98.9	99.7			97.5					100		99.6	97.6		99.4067	0.601956	0.644952	11
	32	E500-coenophiala			99.2	99.2	97.6					99.8	98.7					99.5		99.4	95.8			99.6	99.1		99		98.5			97.4		99.1		99.5	97.7		98.6938	1.06559	1.13662	13
6	7	E5001-E5073				99.9	99.9					99.7	98.8					99.4		98.9	95.8			99.6	98.8			99.3	98			97.2				99.6	98.6		98.8214	1.24026	1.33566	10
	8	E5001-E5710				99.3	99.6					99.7	99.5				100	99.4		98.9				99.7	99.3			99.4	98			96.8				99.6	98.6		99.1286	0.659184	0.70989	10
	9	E5001-E5769				99.3	99.6					99.7	99.5				100	99.4		98.9	95.9			99.7	99.3			99.4	98			96.8				99.6	98.6		98.9133	1.26382	1.3541	11
	10	E5001-E5915				99.9	99.6					99.7	99.5					99.4		98.9	96.4			99.7	99.3			99.4	98			96.9				99.6	98.6		98.9214	1.10168	1.18643	10
	11	E5001-Holcus				99.4	99.9					99.4	98.2							99.4	96.6		99.9	99.6	98.9				97.9							99.5	98.9		98.9667	0.860556	0.938788	10
	12	E5001-sylvatica	99.4		97.9	99.1	98.3				99.4	99.6	98.2				99.6	99.8		99.8	95.1			99.4	99			100	99.6			96.2				99.6	99.7		98.8722	1.65534	1.75271	14
	13	E5001-bromicolaNFe1			99.6	99.6	99.5				98.5	99.8	99.7								98.1			99.8	99.3				99.6							99.5	99.4		99.3667	0.253889	0.27697	9
	14	E5001-stromalonga	99.6		99.6							99.5	98.7								99.1		98.6	99.7	99.5			99.6	99.5			94.7				99.6	98.6		98.9462	1.65787	1.79603	8
	15	E5001-AR5			98.3	99.6	99.3				98.4	99.7	99.5					99.8		99.9	98			99.7	98.7				98.1			96.9				99.6	98.6		98.94	0.717067	0.768286	12
	16	E5001-siegali	99.4		98.6	99.6	99.3				98.5	99.7	99.5					99.8		99.9	97.8			99.6	99.3				98.1			96.6				99.6	97.9		98.95	0.825	0.88	13
	17	E5001-E2368			99	99.6	98.8					99.7	99.6					99.4		96.2	97.4			99.3	98.8				98.6			95.2				99.6	98		98.5143	1.75694	1.89209	11
	18	E5001-bromicolaNFe7			99.6	99	99.5					99.8	99.7					98.9		99.5	98		98.8	99.3	99.4				99							99.6	97.9		99.1429	0.326735	0.351868	11
	19	E5001-bromicolaNFe9			99.6	99	99.5					99.8	99.7					98.9		99.5	98.1		98.8	99.3	99.4				99							99.6	97.9		99.15	0.311071	0.335	12
	20	E5001-festucae1017			98.4	99.7	98.7					99.5	99.6					98.9			99.7							99.2	99.1			95.4				99.5			98.8818	1.37785	1.51564	8
	21	E5001-Fl1			99.7	99.7	98.7					99.5	99.6								99.7							99.2	99.1			95.1				98.8			98.91	1.7389	1.93211	7
	22	E5001-cabralliBlaTG	99.7		98.6	98.9	99.5				98.5	99.3	99.4							99.9	98.6		98.7	99	99.7				98.9			96.9				99.6	98		98.95	0.54375	0.58	12
	23	E5001-cabralliE7091	99.7		98.6	98.9	99.5				98.5	99.3	99.4					99.6		99.9	98.6		98.7	99	99.7				98.9			96.9				99.6	97.7		98.9706	0.575017	0.610956	13
	24	E5001-uncinata			98.5	99.7	99.3				98.6	99.6	99.6					99.4		99.9	96.5		98.8	99.7	99.7				99.4							99.7	99		99.16	0.681067	0.729714	12
	25	E5001-canadensis	99.6		99.5	99.2	91				98.3	99.8	97.5					99.8		99.8	96.7			99.4				98.6	97.6			96				99.5	84.5		97.3	15.6337	16.676	13
	26	E5001-elymi			99.4	99.2	91					99.6	98.1				99.7	99.8			99.6		98.6	99.6	97.8				97.6			96.1				99.5	84.6		97.3467	16.3865	17.557	12
	27	E5001-subspecies	99.8		98.6	99.6	99.5											99.8		99.8	97.8			99.9	99.1			99.5	98.4							99.6	98		99.1846	0.498225	0.539744	9
	28	E5001-subspecies	99.8		98.6	99.6	99.5											99.8		99.8	97.8			99.9	99.1				98.4							99.6	97.3		99.1	0.703333	0.767273	9
	29	E5001-E5301			99.5	99.8	99.9					99.8	99.6					98.9		99.8	96.7			99.7	99.1				97			95.9				99.7	99.1		98.8929	1.64923	1.7761	10
	30	E5001-E5859	99.3		99.3		99.7					99.8	99.9				100	99.8		99.8	99.9		98.5	99.7	99.4			99.7	97.5							99.6	97.8		99.3562	0.538711	0.574625	12
	31	E5001-E5880	99.3		99.3		99.7					99.8	99.9				100	99.8		99.8	99.9		98.5	99.7	99.4			99.7	97.5							99.6	97.8		99.3562	0.538711	0.574625	12
	32	E5001-coenophiala	99.6		99.2	98.7	97.6					99.8	98.7					99.5		99.4	95.8			99.6	99.5				98.5			95.8				99.5	97.9		98.6067	1.60462	1.71924	12
7	8	E5073-E5710				99.2	99.7	99.9				100	99.1	100	99.9	100		100		100				99.9	99.1		100	99.9	100			99.1				100	100		99.7667	0.123333	0.130588	14
	9	E5073-E5769				99.2	99.7	99.9				100	99.1	100	99.9	100		100		100	98.7			99.9	99.1		100	99.9	100			99.1				100	100		99.7105	0.173573	0.183216	15
	10	E5073-E5915				99.8	99.7	99.9				100	99.1	100	99.9	100		100		100	99.2			99.9	99.1			99.9	100			99.2				100	100		99.7611	0.113488	0.120163	14
	11	E5073-Holcus				99.3	100					99.2	98.6	99.9						99	99			99.7	99.8		99.9		100							99.9	99.7		99.5385	0.197751	0.214231	11
	12	E5073-sylvatica				99	98.4	99.3				99.5	98.5	99.8				99.3		98.9	93.7			99.3	99.6		99.8	99.3	97.9			98				99.5	98.7		98.7353	1.90111	2.01993	13
	13	E5073-bromicolaNFe1				99.5	99.5					99.6	99								97.3			99.4	99.3		98.5		97.9							99.7	99		98.9727	0.540165	0.594182	8
	14	E5073-stromalonga						99.3				99.3	99.6								96.4			99.6	99.3		98.3	99.4	97.8			95.9				99.8	98.2		98.575	1.54687	1.6875	8
	15	E5073-AR5				99.5	99.3	99.9				99.5	99					99.5		99	96			99.6	98.5		98.5		96.5			98.3				99.8	98.4		98.7533	1.22249	1.30981	12
	16	E5073-siegali				99.5	99.3	100				99.5	99	99.9				99.6		99	95.7			99.2	98.5		98.5		96.5			98				99.8	97.9		98.7438	1.38996	1.48262	13
	17	E5073-E2368				99.5	98.7					99.5	99.1					99.8		95.2	95.4			99.2	98.6				96.9			96.5				99.8	98		98.1692	2.47444	2.68064	10
	18	E5073-bromicolaNFe7				98.9	99.5	99.9				99.6	99					99.4		98.7	97.4			99.2	99.2		98.5		97.3							99.8	98		98.8857	0.636939	0.685934	11
	19	E5073-bromicolaNFe9				98.9	99.5	99.9				99.6	99					99.4		98.7	97.3			99.2	99.2		98.5		97.3							99.8	98		98.8786	0.658827	0.709505	12
	20	E5073-festucae1017				99.6	98.6	99				99.3	99					99.4			96							99.2	97.4			96.7				99.8			98.5455	1.45702	1.60273	8
	21	E5073-Fl1				99.6	98.6					99.3	99								96							99.1	97.4			96.4				99.1			98.2778	1.58395	1.78194	6
	22	E5073-cabralliBlaTG				98.8	99.6					99.2	98.8							99	96.7			98.9	99.2				97.2			98.2				99.8	98		98.6167	0.798056	0.870606	8
	23	E5073-cabralliE7091				98.8	99.6					99.2	98.8					99.3		99	96.7			98.9	99.2				97.2			98.2				99.8	97.7		98.6462	0.807101	0.874359	9
	24	E5073-uncinata				99.6	99.3					99.5	99	99.7				99.8		99	98.9			99.7	99.3				97.7							99.9	99.4		99.2923	0.305325	0.330769	10
	25	E5073-canadensis				99.2	91	98.8				99.6	98	99.8		99.4		99.4		98.9	95.2			99.4			99.1	98.6	96			97.3				99.7	84.7		97.3	14.6424	15.5575	14
	26	E5073-elymi				99.2	91	98.8				99.5	97.5		99.4	99.5		99.4			95.8			99.5	95.4				96			97.4				99.7	84.7		96.8533	15.8678	17.0012	12
	27	E5073-subspecies				99.5	99.6	100						99.8				99.4		98.9	95.9			99.5	98.6			99.8	98.7							99.8	98		99.0385	1.13775	1.23256	9
	28	E5073-subspecies				99.5	99.6	100						99.8				99.4		98.9	95.9			99.5	98.6				98.7							99.8	97.4		98.925	1.30521	1.42386	9
	29	E5073-E5301				99.7	100					99.6	99.1					99.3		98.9	99.1			99.7	99.6				97.3			97.2				99.9	99.5		99.1462	0.748639	0.811026	10
	30	E5073-E5859					99.7	100				99.5	98.7	99.8				99.4		99	95.9			99.4	99.1			99.4	99.4							99.7	97.9		99.0643	1.02658	1.10555	10
	31	E5073-E5880					99.7	100				99.5	98.7	99.8				99.4		99	95.9			99.4	99.1			99.4	99.4							99.7	97.9		99.0643	1.02658	1.10555	10
	32	E5073-coenophiala				98.6	97.6	98.7				99.5	99.7	99.4	99.7	99.8		99.9		98.6	98.2			99.6	98.9		99		96.9			97.1				99.7	97.9		98.8222	0.853951	0.904183	15
8	9	E5710-E5769				100	100	100				100	100	100	100	100	100	100		100				100	100	100	100	100	100			100	100	100		100	100		100	0	0	16
	10	E5710-E5915				99.4	100	100				100	100	100	100	100		100		100				100	100			100	100			99.9		100		100	100		99.9611	0.0190432	0.0201634	14
	11	E5710-Holcus				99.9	99.7					99.2	98	99.9						99				99.8	99.3		99.9		100					99.9		99.9	99.7		99.5538	0.293254	0.317692	11
	12	E5710-sylvatica				99.6	98.1	99.1				99.5	97.9	99.8			99.6	99.3		98.9				99.4	99.4	98.8	99.8	99.4	97.9			97.1	99.6	99.2		99.5	98.7		99.03	0.5221	0.549579	14
	13	E5710-bromicolaNFe1				98.9	99.2					99.6	99.7											99.5	99.6		98.5		97.9					98.9		99.7	99		99.1364	0.29686	0.326545	8
	14	E5710-stromalonga						99.1				99.3	98.9											99.7	99.8	99.5	98.3	99.5	97.8			95.4		97.9		99.8	98.2		98.7077	1.38533	1.50077	8
	15	E5710-AR5				98.9	99	99.8				99.5	99.7					99.5		99				99.7	99	99.6	98.5		96.5			97.8		98.9		99.8	98.4		98.975	0.714375	0.762	12
	16	E5710-siegali				98.9	99	99.9				99.5	99.7	99.9				99.6		99				99.3	99		98.5		96.5			97.5		98.7		99.8	97.9		98.9188	0.837773	0.893625	13
	17	E5710-E2368				98.9	98.4					99.5	99.8					99.8		95.2				99.3	99.3				96.9			96.1		98.9		99.8	98		98.4538	2.08556	2.25936	10
	18	E5710-bromicolaNFe7				99.5	99.2	99.8				99.6	99.7					99.4		98.7				99.3	99.7		98.5		97.3					99		99.8	98		99.1071	0.516378	0.556099	12
	19	E5710-bromicolaNFe9				99.5	99.2	99.8				99.6	99.7					99.4		98.7				99.3	99.7		98.5		97.3					97.5		99.8	98		99	0.688571	0.741538	12
	20	E5710-festucae1017				99	98.3	98.9				99.3	99.7					99.4										99.2	97.4			96.2				99.8			98.72	1.1536	1.28178	7
	21	E5710-Fl1				99	98.3					99.3	99.7															99.2	97.4			95.9				99.1			98.4875	1.39859	1.59839	5
	22	E5710-cabralliBlaTG				99.4	99.3					99.2	99.4							99				99	99.7				97.2			97.7				99.8	98		98.8818	0.66876	0.735636	7
	23	E5710-cabralliE7091				99.4	99.3					99.2	99.4					99.3		99				99	99.7				97.2			97.7				99.8	97.7		98.8917	0.679097	0.740833	8
	24	E5710-uncinata				99	98.9					99.5	99.7	99.7				99.8		99				99.8	99.8				97.7							99.9	99.4		99.35	0.3625	0.395455	9
	25	E5710-canadensis				99.7	90.7	98.7				99.6	97.4	99.8		99.4		99.4		98.9				99.5			99	98.7	96			97.3	99.6	99.7		99.7	84.7		97.6556	14.3825	15.2285	14
	26	E5710-elymi				99.7	90.7	98.7				99.5	98.2		99.4	99.5	99.7	99.4						99.6	95.9				96			97.4	99.6	98.9		99.7	84.7		97.4471	15.1354	16.0814	13
	27	E5710-subspecies				98.9	99.3	99.9						99.8				99.4		98.9				99.6	98.6			99.9	98.7							99.8	98		99.2333	0.343889	0.375152	9
	28	E5710-subspecies				98.9	99.3	99.9						99.8				99.4		98.9				99.6	98.6				98.7							99.8	97.4		99.1182	0.48876	0.537636	9
	29	E5710-E5301				99.2	99.7					99.6	99.7					99.3		98.9				99.8	99.5				97.3			97.8				99.9	99.5		99.1833	0.613056	0.668788	9
	30	E5710-E5859					99.4	99.9				99.5	99.4	99.8			100	99.4		99				99.5	99.3	99.7		99.5	99.4				99.7	99.9		99.7	97.9		99.4706	0.215017	0.228456	12
	31	E5710-E5880					99.4	99.9				99.5	99.4	99.8			100	99.4		99				99.5	99.3	99.7		99.5	99.4				99.7	99.9		99.7	97.9		99.4706	0.215017	0.228456	12
	32	E5710-coenophiala				99.2	97.3	98.6				99.5	99	99.4	99.8	99.8		99.9		98.6				99.7	99.5		99		96.9			96.7	91	98.9		99.7	97.9		98.4421	3.99928	4.22146	15
9	10	E5769-E5915				99.4	100	100				100	100	100	100	100		100		100	99.4			100	100			100	100			99.9		100		100	100		99.9316	0.0337396	0.035614	15
	11	E5769-Holcus				99.9	99.7					99.2	98	99.9						99	99.1			99.8	99.3		99.9		100					99.9		99.9	99.7		99.5214	0.285969	0.307967	12
	12	E5769-sylvatica				99.6	98.1	99.1				99.5	97.9	99.8			99.6	99.3		98.9	94.8			99.4	99.4	98.8	99.8	99.4	97.9			97.1	99.6	99.2		99.5	98.7		98.8286	1.30871	1.37414	15
	13	E5769-bromicolaNFe1				98.9	99.2					99.6	99.7								96.4			99.5	99.6		98.5		97.9					98.9		99.7	99		98.9083	0.844097	0.920833	9
	14	E5769-stromalonga						99.1				99.3	98.9								95.4			99.7	99.8	99.5	98.3	99.5	97.8			95.4		97.9		99.8	98.2		98.4714	2.01204	2.16681	9
	15	E5769-AR5				98.9	99	99.8				99.5	99.7					99.5		99	96.1			99.7	99	99.6	98.5		96.5			97.8		98.9		99.8	98.4		98.8059	1.12997	1.20059	13
	16	E5769-siegali				98.9	99	99.9				99.5	99.7	99.9				99.6		99	95.8			99.3	99		98.5		96.5			97.5		98.7		99.8	97.9		98.7353	1.32699	1.40993	14
	17	E5769-E2368				98.9	98.4					99.5	99.8					99.8		95.2	95.5			99.3	99.3				96.9			96.1		98.9		99.8	98		98.2429	2.51531	2.70879	11
	18	E5769-bromicolaNFe7				99.5	99.2	99.8				99.6	99.7					99.4		98.7	96.4			99.3	99.7		98.5		97.3					99		99.8	98		98.9267	0.937956	1.00495	12
	19	E5769-bromicolaNFe9				99.5	99.2	99.8				99.6	99.7					99.4		98.7	96.4			99.3	99.7		98.5		97.3					97.5		99.8	98		98.8267	1.06329	1.13924	13
	20	E5769-festucae1017				99	98.3	98.9				99.3	99.7					99.4			96.1							99.2	97.4			96.2				99.8			98.4818	1.61603	1.77764	8
	21	E5769-Fl1				99	98.3					99.3	99.7								96.1							99.2	97.4			95.9				99.1			98.2222	1.80617	2.03194	6
	22	E5769-cabralliBlaTG				99.4	99.3					99.2	99.4							99	96.8			99	99.7				97.2			97.7				99.8	98		98.7083	0.944097	1.02992	8
	23	E5769-cabralliE7091				99.4	99.3					99.2	99.4					99.3		99	96.8			99	99.7				97.2			97.7				99.8	97.7		98.7308	0.937515	1.01564	9
	24	E5769-uncinata				99	98.9					99.5	99.7	99.7				99.8		99	99			99.8	99.8				97.7							99.9	99.4		99.3231	0.343314	0.371923	10
	25	E5769-canadensis				99.7	90.7	98.7				99.6	97.4	99.8		99.4		99.4		98.9	96.4			99.5			99	98.7	96			97.3	99.6	99.7		99.7	84.7		97.5895	13.7041	14.4654	15
	26	E5769-elymi				99.7	90.7	98.7				99.5	98.2		99.4	99.5	99.7	99.4			95.9			99.6	95.9				96			97.4	99.6	98.9		99.7	84.7		97.3611	14.4202	15.2684	14
	27	E5769-subspecies				98.9	99.3	99.9						99.8				99.4		98.9	95.9			99.6	98.6			99.9	98.7							99.8	98		98.9769	1.10639	1.19859	9
	28	E5769-subspecies				98.9	99.3	99.9						99.8				99.4		98.9	95.9			99.6	98.6				98.7							99.8	97.4		98.85	1.23917	1.35182	9
	29	E5769-E5301				99.2	99.7					99.6	99.7					99.3		98.9	99.2			99.8	99.5				97.3			97.8				99.9	99.5		99.1846	0.565917	0.613077	10
	30	E5769-E5859					99.4	99.9				99.5	99.4	99.8			100	99.4		99	96			99.5	99.3	99.7		99.5	99.4				99.7	99.9		99.7	97.9		99.2778	0.835062	0.884183	12
	31	E5769-E5880					99.4	99.9				99.5	99.4	99.8			100	99.4		99	96			99.5	99.3	99.7		99.5	99.4				99.7	99.9		99.7	97.9		99.2778	0.835062	0.884183	12
	32	E5769-coenophiala				99.2	97.3	98.6				99.5	99	99.4	99.8	99.8		99.9		98.6	98.3			99.7	99.5		99		96.9			96.7	91	98.9		99.7	97.9		98.435	3.80028	4.00029	16
10	11	E5915-Holcus				99.3	99.7					99.2	98	99.9						99	99.7			99.8	99.3				100					99.9		99.9	99.7		99.4923	0.277633	0.300769	11
	12	E5915-sylvatica				99	98.1	99.1				99.5	97.9	99.8				99.3		98.9	94.2			99.4	99.4			99.4	97.9			97.1		99.2		99.5	98.7		98.6118	1.71633	1.8236	14
	13	E5915-bromicolaNFe1				99.5	99.2					99.6	99.7								96.8			99.5	99.6				97.9					98.9		99.7	99		99.0364	0.753223	0.828545	8
	14	E5915-stromalonga						99.1				99.3	98.9								95.8			99.7	99.8			99.5	97.8			95.5		97.9		99.8	98.2		98.4417	2.0141	2.1972	8
	15	E5915-AR5				99.5	99	99.8				99.5	99.7					99.5		99	96.6			99.7	99				96.5			97.9		98.9		99.8	98.4		98.8533	1.08516	1.16267	12
	16	E5915-siegali				99.5	99	99.9				99.5	99.7	99.9				99.6		99	96.4			99.3	99				96.5			97.6		98.7		99.8	97.9		98.8312	1.21965	1.30096	13
	17	E5915-E2368				99.5	98.4					99.5	99.8					99.8		95.2	96.1			99.3	99.3				96.9			96.2		98.9		99.8	98		98.3357	2.34944	2.53016	11
	18	E5915-bromicolaNFe7				98.9	99.2	99.8				99.6	99.7					99.4		98.7	96.9			99.3	99.7				97.3					99		99.8	98		98.95	0.805357	0.867308	11
	19	E5915-bromicolaNFe9				98.9	99.2	99.8				99.6	99.7					99.4		98.7	96.8			99.3	99.7				97.3					97.5		99.8	98		98.8357	0.972296	1.04709	12
	20	E5915-festucae1017				99.6	98.3	98.9				99.3	99.7					99.4			96.7							99.2	97.4			96.3				99.8			98.6	1.42364	1.566	9
	21	E5915-Fl1				99.6	98.3					99.3	99.7								96.7							99.2	97.4			96				99.1			98.3667	1.63556	1.84	6
	22	E5915-cabralliBlaTG				98.8	99.3					99.2	99.4							99	97.3			99	99.7				97.2			97.8				99.8	98		98.7083	0.750764	0.819015	8
	23	E5915-cabralliE7091				98.8	99.3					99.2	99.4					99.3		99	97.3			99	99.7				97.2			97.8				99.8	97.7		98.7308	0.759053	0.822308	9
	24	E5915-uncinata				99.6	98.9					99.5	99.7	99.7				99.8		99	99.6			99.8	99.8				97.7							99.9	99.4		99.4154	0.330533	0.358077	10
	25	E5915-canadensis				99.2	90.7	98.7				99.6	97.4	99.8		99.4		99.4		98.9	95.8			99.5				98.7	96			97.4		99.7		99.7	84.7		97.3294	14.8868	15.8172	15
	26	E5915-elymi				99.2	90.7	98.7				99.5	98.2		99.4	99.5		99.4			96.5			99.6	95.9				96			97.5		98.9		99.7	84.7		97.0875	15.2761	16.2945	13
	27	E5915-subspecies				99.5	99.3	99.9						99.8				99.4		98.9	96.5			99.6	98.6			99.9	98.7							99.8	98		99.0692	0.86213	0.933974	9
	28	E5915-subspecies				99.5	99.3	99.9						99.8				99.4		98.9	96.5			99.6	98.6				98.7							99.8	97.4		98.95	0.999167	1.09	9
	29	E5915-E5301				99.7	99.7					99.6	99.7					99.3		98.9	99.7			99.8	99.5				97.3			97.9				99.9	99.5		99.2692	0.579053	0.627308	10
	30	E5915-E5859					99.4	99.9				99.5	99.4	99.8				99.4		99	96.5			99.5	99.3			99.5	99.4					99.9		99.7	97.9		99.2067	0.736622	0.789238	11
	31	E5915-E5880					99.4	99.9				99.5	99.4	99.8				99.4		99	96.5			99.5	99.3			99.5	99.4					99.9		99.7	97.9		99.2067	0.736622	0.789238	11
	32	E5915-coenophiala				98.6	97.3	98.6				99.5	99	99.4	99.8	99.8		99.9		98.6	98.9			99.7	99.5				96.9			96.8		98.9		99.7	97.9		98.8222	0.945062	1.00065	15
11	12	Holcus-sylvatica				99.7	98.4					99.2	99.5	99.9						99.4	94.4			99.3	99.7		99.8		97.9					99.3		99.5	98.9		98.9214	1.85454	1.9972	12
	13	Holcus-bromicolaNFe1				99	99.5					99.3	98.1								97			99.4	99.5		98.4		97.9					99.1		99.6	99.2		98.8333	0.600556	0.655152	9
	14	Holcus-stromalonga										99.1	98.5								96		98.7	99.6	99.5		98.3		97.8					98		99.8	98.4		98.5182	1.03058	1.13364	9
	15	Holcus-AR5				99	99.3					99.2	98							99.5	96.8			99.6	98.7		98.4		96.4					99		99.8	98.7		98.6462	0.991716	1.07436	11
	16	Holcus-siegali				99	99.3					99.2	98	100						99.5	96.5			99.2	98.7		98.4		96.4					98.8		99.8	98.2		98.6429	1.10102	1.18571	12
	17	Holcus-E2368				99	98.7					99.2	98.2							95.7	96.2			99.2	98.8				96.9					99		99.8	98.3		98.25	1.53083	1.67	10
	18	Holcus-bromicolaNFe7				99.6	99.5					99.3	98.1							99.1	97		98.9	99.2	99.4		98.4		97.3					99.2		99.8	98.2		98.7857	0.689796	0.742857	11
	19	Holcus-bromicolaNFe9				99.6	99.5					99.3	98.1							99.1	97		98.9	99.2	99.4		98.4		97.3					97.7		99.8	98.2		98.6786	0.750255	0.807967	12
	20	Holcus-festucae1017				99.1	98.6					99.1	98								96.8								97.4							99.7			98.3857	0.918367	1.07143	6
	21	Holcus-Fl1				99.1	98.6					99.1	98								96.8								97.4							99			98.2857	0.71551	0.834762	6
	22	Holcus-cabralliBlaTG				99.5	99.6					98.9	97.8							99.5	97.5		98.7	98.9	99.4				97.2							99.8	98.3		98.7583	0.707431	0.771742	9
	23	Holcus-cabralliE7091				99.5	99.6					98.9	97.8							99.5	97.5		98.7	98.9	99.4				97.2							99.8	97.9		98.725	0.750208	0.818409	9
	24	Holcus-uncinata				99.1	99.3					99.2	98	99.8						99.5	99.7		98.9	99.7	99.5				97.7							99.8	99.7		99.2231	0.418698	0.45359	10
	25	Holcus-canadensis				99.8	91					99.3	97.3	99.9						99.4	96			99.3			99		95.9					99.9		99.6	84.8		97.0154	18.3767	19.9081	12
	26	Holcus-elymi				99.8	91					99.2	96.5								96.7		98.7	99.5	95.6				95.9					99.1		99.6	84.9		96.375	17.8519	19.4748	10
	27	Holcus-subspecies				99	99.6							99.9						99.4	96.6			99.5	98.8				98.7							99.8	98.3		98.96	0.8584	0.953778	7
	28	Holcus-subspecies				99	99.6							99.9						99.4	96.6			99.5	98.8				98.7							99.8	97.6		98.89	0.9949	1.10544	7
	29	Holcus-E5301				99.2	100					99.3	98.1							99.4	99.9			99.7	99.8				97.2							99.8	99.8		99.2909	0.693554	0.762909	9
	30	Holcus-E5859					99.7					99.2	98.1	99.9						99.4	96.7		98.5	99.4	99.3				99.4					100		99.6	98.1		99.0231	0.801775	0.86859	10
	31	Holcus-E5880					99.7					99.2	98.1	99.9						99.4	96.7		98.5	99.4	99.3				99.4					100		99.6	98.1		99.0231	0.801775	0.86859	10
	32	Holcus-coenophiala				99.3	97.6					99.2	98.5	99.5						99	99.1			99.6	99.1		98.9		96.8					99.1		99.6	98.2		98.8214	0.598827	0.64489	12
12	13	sylvatica-bromicolaNFe1			98.3	99.3	98.7			98.2	98.9	99.5	98.1								95.6			99.3	99.6		98.5		99.6					98.4		99.4	99.4		98.72	0.966933	1.036	12
	14	sylvatica-stromalonga	99.6		98.3			99.8		98		99.6	98.5								94.6			99.4	99.6	99.2	98.3	99.6	99.6			97.9		97.3		99.5	98.6		98.6706	1.58208	1.68096	11
	15	sylvatica-AR5			98.8	99.3	98.5	99.1			98.7	99.5	97.9					99.8		99.9	97.1			99.6	98.8	99.1	98.5		98.1			98.8		98.3	99.7	99.5	98.6		98.88	0.4806	0.505895	16
	16	sylvatica-siegali	99.5		99.1	99.3	98.5	99.3			98.9	99.5	97.9	99.9				99.7		99.9	96.8			99	98.8		98.5		98.1			98.5		98.1	99.7	99.5	97.9		98.8762	0.614195	0.644905	18
	17	sylvatica-E2368			97.7	99.2	97.5					99.5	98					99.3		96.1	96.5			99.1	98.8				98.7			98.5		98.3		99.5	98		98.3133	1.00249	1.0741	12
	18	sylvatica-bromicolaNFe7			98.3	99.9	98.7	99.1		97.9		99.5	98.1					98.9		99.5	95.5			99	99.5		98.5		99.1					98.5		99.5	98		98.6765	0.965329	1.02566	14
	19	sylvatica-bromicolaNFe9			98.3	99.9	98.7	99.1		97.9		99.5	98.1					98.9		99.5	95.6			99	99.5		98.5		99.1					97		99.5	98		98.5941	1.08526	1.15309	15
	20	sylvatica-festucae1017			96.7	99.2	97.4	99.6				99.6	98					98.9			95.3							99.2	99.2			98.7				99.5			98.4417	1.66576	1.8172	10
	21	sylvatica-Fl1			97.9	99.2	97.4					99.6	98								95.3							99.2	99.2			98.4				98.8			98.3	1.444	1.60444	7
	22	sylvatica-cabralliBlaTG	99.3		99.1	99.8	98.8				98.9	99.5	97.7							99.9	96			98.8	99.5				99			98.6			99.7	99.5	98		98.8812	0.906523	0.966958	12
	23	sylvatica-cabralliE7091	99.3		99.1	99.8	98.8				98.9	99.5	97.7					99.5		99.9	96			98.8	99.5				99			98.6			99.7	99.5	97.7		98.9	0.911765	0.96875	13
	24	sylvatica-uncinata			99	99.2	98.2				98.9	99.4	97.9	99.7				99.3		99.9	94.3			99.5	99.6				99.6						99.6	99.6	99.1		98.925	1.69688	1.81	13
	25	sylvatica-canadensis	99.6		98.2	99.5	90	99.4			98.6	99.6	97.3	99.8				99.9	82.2	99.8	97.4	99.4		99.5			99.1	98.6	97.7			97.9	99.7	99.2	99.4	99.4	84.6		97.325	21.5444	22.4811	21
	26	sylvatica-elymi			98.1	99.5	90	99.4				99.5	96.5				99.4	99.9	82.2		95.2			99.4	95.7				97.7			98.1	99.7	98.4	99.4	99.4	84.7		96.4316	25.2758	26.6801	15
	27	sylvatica-subspecies	99.4		99.3	99.3	98.8	99.3						99.8				99.9		100	96.9			99.3	98.8			99.5	98.7						99.8	99.5	98		99.1437	0.584961	0.623958	12
	28	sylvatica-subspecies	99.4		99.3	99.3	98.8	99.3						99.8				99.9		100	96.9			99.3	98.8				98.6						99.8	99.5	97.4		99.0733	0.732622	0.784952	12
	29	sylvatica-E5301			98.2	99.2	98.4					99.5	98.1					98.8		100	94.5			99.5	99.9				97.1			99.2				99.6	99.1		98.65	1.91107	2.05808	10
	30	sylvatica-E5859	98.9		98		98.3	99.3		99.6		99.4	98.1	99.8			99.6	99.8		99.8	95.1			99.3	99.4	98.9		99.7	97.8				99.9	99.3	99.4	99.5	97.9		98.9455	1.13884	1.19307	16
	31	sylvatica-E5880	98.9		98		98.3	99.3		99.6		99.4	98.1	99.8			99.6	99.8		99.8	95.1			99.3	99.4	98.9		99.7	97.8				99.9	99.3	99.4	99.5	97.9		98.9455	1.13884	1.19307	16
	32	sylvatica-coenophiala	99.6		97.9	99.3	97	99.3		98.3		99.5	98.5	99.4				99.4		99.4	93.7			99.4	99.2		99		98.6			99.2	91.2	98.4	99.6	99.4	97.9		98.3273	4.03107	4.22303	18
13	14	bromicolaNFe1-stromalonga			100					99		99.5	98.9								98.6			99.5	99.8		99.4		99.9					98.8		99.8	99		99.35	0.2075	0.226364	8
	15	bromicolaNFe1-AR5			98.7	99.8	99.7				99.4	99.9	99.7								98.4			99.6	99		99.6		98.5					99.6		99.7	98.9		99.3214	0.244541	0.263352	13
	16	bromicolaNFe1-siegali			99	99.8	99.7				99.5	99.9	99.7								98.1			99.5	99		99.6		98.5					99.4		99.7	98.1		99.25	0.3525	0.379615	11
	17	bromicolaNFe1-E2368			99.4	99.7	98.5					99.9	99.8								97.8			99.2	99.1				99					99.6		99.7	98.2		99.1583	0.419097	0.457197	11
	18	bromicolaNFe1-bromicolaNFe7			100	99.4	100			99.6		100	100								99.9			99.1	99.7		100		99.5					99.9		99.7	98.2		99.6429	0.23102	0.248791	12
	19	bromicolaNFe1-bromicolaNFe9			100	99.4	100			99.6		100	100								99.9			99.1	99.7		100		99.5					98.4		99.7	98.2		99.5357	0.325153	0.350165	13
	20	bromicolaNFe1-festucae1017			98.3	99.7	98.4					99.7	99.8								98.3								99.6							99.6			99.175	0.429375	0.490714	8
	21	bromicolaNFe1-Fl1			99.6	99.7	98.4					99.7	99.8								98.3								99.6							98.9			99.25	0.3375	0.385714	8
	22	bromicolaNFe1-cabralliBlaTG			99	99.1	99.9				99.5	99.5	99.5								99.2			98.9	99.7				99.4							99.7	98.2		99.3	0.193333	0.210909	10
	23	bromicolaNFe1-cabralliE7091			99	99.1	99.9				99.5	99.5	99.5								99.2			98.9	99.7				99.4							99.7	97.9		99.275	0.255208	0.278409	10
	24	bromicolaNFe1-uncinata			98.9	99.7	99.3				99.5	99.8	99.7								96.9			99.6	99.8				99.6							99.8	99.3		99.325	0.600208	0.654773	9
	25	bromicolaNFe1-canadensis			99.9	98.8	91				99	99.7	97.5								97.2			99.3			98.4		98					98.9		99.5	84.5		97.0538	17.9656	19.4627	13
	26	bromicolaNFe1-elymi			99.8	98.8	91					99.7	98.3								98.1			99.5	95.9				98					99.7		99.5	84.6		96.9083	19.4108	21.1754	11
	27	bromicolaNFe1-subspecies			99	99.8	99.9														98.3			99.7	98.6				98.5							99.7	98.2		99.0778	0.435062	0.489444	5
	28	bromicolaNFe1-subspecies			99	99.8	99.9														98.3			99.7	98.6				98.5							99.7	97.6		99.0111	0.587654	0.661111	5
	29	bromicolaNFe1-E5301			99.9	99.7	99.5					100	99.8								97.1			99.6	99.6				97.3							99.8	99.4		99.2455	0.958843	1.05473	7
	30	bromicolaNFe1-E5859			99.7		99.4			98.2		99.7	99.6								98.1			99.6	99.3				97.8					99.1		99.5	98.1		99.0083	0.492431	0.537197	8
	31	bromicolaNFe1-E5880			99.7		99.4			98.2		99.7	99.6								98.1			99.6	99.3				97.8					99.1		99.5	98.1		99.0083	0.492431	0.537197	8
	32	bromicolaNFe1-coenophiala			99.6	98.6	97.4			99.3		99.5	98.9								96.3			99.5	99.5		98.6		98.8					99.9		99.5	98.1		98.8214	0.917398	0.987967	13
14	15	stromalonga-AR5			98.7			99.1				99.5	98.9								97.4			99.7	99.2	99.8	99.3		98.4			97.2		98.6		99.8	98.1		98.8357	0.643724	0.693242	9
	16	stromalonga-siegali	99.6		99			99.3				99.5	98.9								97.2			99.3	99.2		99.3		98.4			96.8		98.4		99.8	97.3		98.7143	0.86551	0.932088	10
	17	stromalonga-E2368			99.4							99.5	99								96.8			99.3	99.3				98.9			98.8		98.6		99.8	97.4		98.8	0.763636	0.84	7
	18	stromalonga-bromicolaNFe7			100			99.1		98.7		99.5	98.9								98.5		99	99.3	99.9		99.4		99.4					98.9		99.8	97.4		99.1286	0.414898	0.446813	10
	19	stromalonga-bromicolaNFe9			100			99.1		98.7		99.5	98.9								98.6		99	99.3	99.9		99.4		99.4					97.4		99.8	97.4		99.0286	0.606327	0.652967	11
	20	stromalonga-festucae1017			98.2			99.8				99.7	99								99.2							99.5	99.5			98.9				99.8			99.2889	0.245432	0.276111	5
	21	stromalonga-Fl1			99.6							99.7	99								99.2							99.5	99.5			98.6				99.1			99.275	0.119375	0.136429	4
	22	stromalonga-cabralliBlaTG	99.6		99							99.5	98.7								98		98.8	99	99.9				99.3			97.1				99.8	97.4		98.8417	0.762431	0.831742	8
	23	stromalonga-cabralliE7091	99.6		99							99.5	98.7								98		98.8	99	99.9				99.3			97.1				99.8	97.1		98.8167	0.841389	0.917879	8
	24	stromalonga-uncinata			98.9							99.4	98.9								95.9		98.8	99.7	100				99.6							99.9	98.5		98.96	1.2724	1.41378	6
	25	stromalonga-canadensis	99.7		99.9			99.6				99.5	97.9								96.2			99.4			98.2	99	98			96.3		98		99.7	83.8		97.5143	15.8341	17.0521	10
	26	stromalonga-elymi			99.8			99.6				99.5	97.6								99		98.8	99.6	96.1				98			96.5		98.8		99.7	83.8		97.4462	16.8809	18.2877	9
	27	stromalonga-subspecies	99.6		99			99.3													97.3			99.6	98.8			99.6	98.4							99.8	97.4		98.88	0.7516	0.835111	5
	28	stromalonga-subspecies	99.6		99			99.3													97.3			99.6	98.8				98.4							99.8	96.8		98.7333	0.993333	1.1175	5
	29	stromalonga-E5301			99.9							99.5	99								96.1			99.7	99.6				97.2			97.6				99.9	98.6		98.71	1.5649	1.73878	6
	30	stromalonga-E5859	99.1		99.7			99.3		98.1		99.5	98.6								99.1		98.7	99.5	99.5	99.6		99.5	97.7					98		99.7	97.3		98.9313	0.563398	0.600958	10
	31	stromalonga-E5880	99.1		99.7			99.3		98.1		99.5	98.6								99.1		98.7	99.5	99.5	99.6		99.5	97.7					98		99.7	97.3		98.9313	0.563398	0.600958	10
	32	stromalonga-coenophiala	99.7		99.6			99.5		99.2		99.4	99.5								95.3			99.6	99.6		98.4		98.7			97.5		98.6		99.7	97.4		98.78	1.4096	1.51029	11
15	16	AR5-siegali			99.5	99.8	100	99.9			99.8	100	99.9					99.7		100	99.7			99.3	100		100		100		99.7	99.5		99.8	100	99.8	97.3		99.685	0.337275	0.355026	17
	17	AR5-E2368			98.1	99.7	98.3					99.8	99.7					99.5		96.2	99.4			99.5	98.7				99.5			98.2		100		99.8	97.4		98.92	1.10027	1.17886	14
	18	AR5-bromicolaNFe7			98.7	99.2	99.7	99.8				99.9	99.7					99		99.6	98.4			99.3	99.1		99.6		98.1					99.7		99.8	97.4		99.1875	0.479844	0.511833	15
	19	AR5-bromicolaNFe9			98.7	99.2	99.7	99.8				99.9	99.7					99		99.6	98.4			99.3	99.1		99.6		98.1					98.2		99.8	97.4		99.0938	0.515586	0.549958	16
	20	AR5-festucae1017			97.1	99.7	98.2	98.9				99.6	99.7					99			98.2								98.2			98				99.8			98.7636	0.718678	0.790545	10
	21	AR5-Fl1			98.4	99.7	98.2					99.6	99.7								98.2								98.2			97.7				99.1			98.7556	0.531358	0.597778	8
	22	AR5-cabralliBlaTG			99.5	99.1	99.7				99.5	99.5	99.5							100	98.9			99.1	99.1				98			98			99.8	99.8	97.4		99.1267	0.541956	0.580667	13
	23	AR5-cabralliE7091			99.5	99.1	99.7				99.5	99.5	99.5					99.5		100	98.9			99.1	99.1				98			98			99.8	99.8	97.1		99.1312	0.587148	0.626292	14
	24	AR5-uncinata			99.6	99.7	99.1				99.5	99.8	99.7					99.5		100	96.7			99.8	99.2				98.3						99.7	99.9	98.8		99.2867	0.670489	0.718381	12
	25	AR5-canadensis			98.6	98.8	90.9	98.7			99.2	99.6	97.4					99.9		99.9	98.7			99.6			98.4		98.1		98.7	98.6		98.9	99.5	99.7	84		97.7474	14.1204	14.9049	19
	26	AR5-elymi			98.7	98.8	90.9	98.7				99.6	98.2					99.9			98.1			99.8	95.3				98.1		98.7	98.7		99.6	99.5	99.7	84		97.4294	15.7609	16.746	16
	27	AR5-subspecies			99.5	99.8	99.7	99.9										99.9		99.9	99.8			99.6	98				97						99.9	99.8	97.4		99.2462	1.00249	1.08603	10
	28	AR5-subspecies			99.5	99.8	99.7	99.9										99.9		99.9	99.8			99.6	98				96.9						99.9	99.8	96.8		99.1923	1.23302	1.33577	10
	29	AR5-E5301			98.8	99.7	99.3					99.9	99.7					98.9		99.9	96.9			99.8	98.8				97.3			98.5				99.9	98.9		99.0214	0.841684	0.906429	10
	30	AR5-E5859			98.4		99.2	99.9				99.6	99.4					99.8		99.9	98			99.6	98.7	99.7			96.3					99	99.3	99.7	97.3		98.9875	0.992344	1.0585	12
	31	AR5-E5880			98.4		99.2	99.9				99.6	99.4					99.8		99.9	98			99.6	98.7	99.7			96.3					99	99.3	99.7	97.3		98.9875	0.992344	1.0585	12
	32	AR5-coenophiala			98.3	98.6	97.2	98.6				99.5	98.9					99.5		99.5	96			99.7	98.8		98.5		97.2		98.9	98.5		99.6	99.7	99.7	97.3		98.6316	1.039	1.09673	18
16	17	siegalii-E2368			98.6	99.7	98.3					99.8	99.7					99.5		96.2	99.6			98.9	98.7				99.5			97.8		99.8		100	99.9		99.0667	0.992889	1.06381	12
	18	siegalii-bromicolaNFe7			99	99.2	99.7	99.9				99.9	99.7					99		99.6	98			98.9	99.1		99.6		98.1					99.5		100	99.9		99.3187	0.351523	0.374958	13
	19	siegalii-bromicolaNFe9			99	99.2	99.7	99.9				99.9	99.7					99		99.6	98.1			98.9	99.1		99.6		98.1					98		100	99.9		99.2312	0.434648	0.463625	14
	20	siegalii-festucae1017			97.3	99.7	98.2	99				99.6	99.7					99			98.1								98.2			97.6				99.9			98.7545	0.766116	0.842727	9
	21	siegalii-Fl1			98.6	99.7	98.2					99.6	99.7								98.1								98.2			97.3				99.2			98.7333	0.653333	0.735	7
	22	siegalii-cabralliBlaTG	99.3		99.8	99.1	99.7				99.7	99.5	99.5							100	98.6			99.1	99.5				98			97.6			99.8	100	99.9		99.3187	0.464023	0.494958	12
	23	siegalii-cabralliE7091	99.3		99.8	99.1	99.7				99.7	99.5	99.5					99.7		100	98.6			99.1	99.5				98			97.6			99.8	100	99.6		99.3235	0.430035	0.456912	13
	24	siegalii-uncinata			99.8	99.7	99.1				99.6	99.8	99.7	99.8				99.5		100	96.5			99.3	99.5				98.3						99.7	99.9	98.3		99.2812	0.757773	0.808292	13
	25	siegalii-canadensis	99.5		98.9	98.8	90.9	98.8			99.1	99.6	97.4	99.9				99.8		99.9	98.3			99			98.4		98.1		98.7	98.3		98.7	99.5	99.7	85.3		97.9333	11.3337	11.9003	19
	26	siegalii-elymi			98.9	98.8	90.9	98.8				99.6	98.2					99.8			97.9			99.2	97.5				98.1		98.7	98.4		99.4	99.5	99.7	85.4		97.5765	13.1477	13.9694	14
	27	siegalii-subspecies	99.4		99.8	99.8	99.7	100						99.9				99.8		99.9	99.5			99.5	98.9				97						99.9	100	99.9		99.5333	0.536889	0.575238	12
	28	siegalii-subspecies	99.4		99.8	99.8	99.7	100						99.9				99.8		99.9	99.5			99.5	98.9				96.9						99.9	100	99.2		99.48	0.566933	0.607429	12
	29	siegalii-E5301			98.9	99.7	99.3					99.9	99.7					98.9		99.9	96.6			99.3	98.8				97.3			98.2				99.9	98.4		98.9143	0.942653	1.01516	10
	30	siegalii-E5859	98.9		98.7		99.2	100				99.6	99.4	99.9				99.8		99.9	97.9			99.3	99.3				96.3					98.8	99.3	99.8	99.8		99.1706	0.795017	0.844706	14
	31	siegalii-E5880	98.9		98.7		99.2	100				99.6	99.4	99.9				99.8		99.9	97.9			99.3	99.3				96.3					98.8	99.3	99.8	99.8		99.1706	0.795017	0.844706	14
	32	siegalii-coenophiala	99.6		98.6	98.6	97.2	98.7				99.5	98.9	99.5				99.5		99.5	95.8			99.2	99.4		98.5		97.2		98.9	98.1		99.4	99.7	99.8	99.8		98.8286	1.00395	1.05414	18
17	18	E2368-bromicolaNFe7			99.4	99.1	98.5					99.9	99.8					99.4		95.9	97.8			98.9	99.2				98.6					99.7		100	100		99.0143	1.12694	1.21363	13
	19	E2368-bromicolaNFe9			99.4	99.1	98.5					99.9	99.8					99.4		95.9	97.8			98.9	99.2				98.6					98.2		100	100		98.9071	1.12923	1.2161	14
	20	E2368-festucae1017			97.7	99.9	99.9					99.6	99.8					99.4			97.7								98.8			99.6				99.9			99.23	0.6841	0.760111	9
	21	E2368-Fl1			99	99.9	99.9					99.6	99.8								97.7								98.8			99.3				99.2			99.2444	0.438025	0.492778	8
	22	E2368-cabralliBlaTG			98.5	99.1	98.6					99.5	99.5							96.2	98.3			98.7	99.2				98.5			97.7				100	100		98.7538	0.964024	1.04436	11
	23	E2368-cabralliE7091			98.5	99.1	98.6					99.5	99.5					99.2		96.2	98.3			98.7	99.2				98.5			97.7				100	99.7		98.7643	0.862296	0.928626	12
	24	E2368-uncinata			98.5	99.7	98.5					99.8	99.7					99.8		96.2	96.1			99.4	99.3				98.8							99.9	98.4		98.7769	1.52485	1.65192	10
	25	E2368-canadensis			99.3	99	91.6					99.6	97.4					99.4		96.1	98.1			99.1					98.7			97		98.9		99.7	85.3		97.0857	14.8669	16.0105	14
	26	E2368-elymi			99.3	99	91.6					99.6	98.3					99.4			97.5			99.4	95.4				98.7			97.1		99.6		99.7	85.4		97.1429	15.1753	16.3426	13
	27	E2368-subspecies			98.5	99.7	98.6											99.4		96.1	99.2			99.2	98.1				97.5							100	100		98.7545	1.26793	1.39473	8
	28	E2368-subspecies			98.5	99.7	98.6											99.4		96.1	99.2			99.2	98.1				97.5							100	99.3		98.6909	1.14992	1.26491	8
	29	E2368-E5301			99.3	99.7	98.7					99.9	99.8					99.3		96.1	96.3			99.4	98.9				97.9			98.2				99.9	98.5		98.7071	1.41352	1.52225	10
	30	E2368-E5859			99.1		98.6					99.6	99.4					99.4		96.1	97.5			99.2	98.8				96.8					99		99.8	99.9		98.7077	1.28994	1.39744	10
	31	E2368-E5880			99.1		98.6					99.6	99.4					99.4		96.1	97.5			99.2	98.8				96.8					99		99.8	99.9		98.7077	1.28994	1.39744	10
	32	E2368-coenophiala			99	98.8	98.1					99.5	99					99.9		95.7	95.5			99.3	98.9				97.8			98.2		99.6		99.8	99.9		98.6	1.776	1.90286	14
18	19	bromicolaNFe7-bromicolaNFe9		100	100	100	100	100		100		100	100					100		100	100		100	100	100		100		100					98.5		100	100		99.9211	0.112188	0.118421	18
	20	bromicolaNFe7-festucae1017			98.3	99.2	98.4	98.9				99.7	99.8					100			98.3								99.9							99.9			99.24	0.4564	0.507111	9
	21	bromicolaNFe7-Fl1			99.6	99.2	98.4					99.7	99.8								98.3								99.9							99.2			99.2625	0.334844	0.382679	7
	22	bromicolaNFe7-cabralliBlaTG			99	99.7	99.9					99.5	99.5							99.6	99.1		99.8	98.6	99.8				99.5							100	100		99.5385	0.160828	0.174231	11
	23	bromicolaNFe7-cabralliE7091			99	99.7	99.9					99.5	99.5					98.7		99.6	99.1		99.8	98.6	99.8				99.5							100	99.6		99.45	0.176786	0.190385	12
	24	bromicolaNFe7-uncinata		99.7	98.9	99.2	99.3					99.8	99.7					99.4		99.6	97		99	99.3	99.9				99.1							99.9	98.4		99.2133	0.511822	0.548381	11
	25	bromicolaNFe7-canadensis			99.9	99.4	91	98.7				99.7	97.5					98.9		99.5	97.1			99			98.4		97.7					99		99.7	85.3		97.3867	14.8572	15.9184	15
	26	bromicolaNFe7-elymi			99.8	99.4	91	98.7				99.7	98.3					98.9			98.1		99.8	99.2	96				97.7					99.8		99.7	85.3		97.4267	15.3166	16.4107	14
	27	bromicolaNFe7-subspecies			99	99.2	99.9	99.9										98.9		99.5	98.3			99.2	98.7				98.1							100	100		99.225	0.395208	0.431136	9
	28	bromicolaNFe7-subspecies			99	99.2	99.9	99.9										98.9		99.5	98.3			99.2	98.7				98.1							100	99.3		99.1667	0.342222	0.373333	9
	29	bromicolaNFe7-E5301			99.9	99.2	99.5					100	99.8					99.9		99.5	97.1			99.3	99.6				96.7							99.9	98.5		99.1462	1.07172	1.16103	9
	30	bromicolaNFe7-E5859			99.7		99.4	99.9		98		99.7	99.6					98.9		99.5	98.1		99.1	99.1	99.4				97.4					99.2		99.8	99.8		99.1625	0.501094	0.5345	13
	31	bromicolaNFe7-E5880			99.7		99.4	99.9		98		99.7	99.6					98.9		99.5	98.1		99.1	99.1	99.4				97.4					99.2		99.8	99.8		99.1625	0.501094	0.5345	13
	32	bromicolaNFe7-coenophiala			99.6	99.2	97.4	98.6		99.1		99.5	98.9					99.5		99.1	96.3			99.2	99.6		98.6		98.2					99.8		99.8	99.9		98.9588	0.835363	0.887574	16
19	20	bromicolaNFe9-festucae1017			98.3	99.2	98.4	98.9				99.7	99.8					100			98.3								99.9							99.9			99.24	0.4564	0.507111	10
	21	bromicolaNFe9-Fl1			99.6	99.2	98.4					99.7	99.8								98.3								99.9							99.2			99.2625	0.334844	0.382679	8
	22	bromicolaNFe9-cabralliBlaTG			99	99.7	99.9					99.5	99.5							99.6	99.2		99.8	98.6	99.8				99.5							100	100		99.5462	0.154793	0.167692	12
	23	bromicolaNFe9-cabralliE7091			99	99.7	99.9					99.5	99.5					98.7		99.6	99.2		99.8	98.6	99.8				99.5							100	99.6		99.4571	0.172449	0.185714	13
	24	bromicolaNFe9-uncinata		99.7	98.9	99.2	99.3					99.8	99.7					99.4		99.6	96.9		99	99.3	99.9				99.1							99.9	98.4		99.2067	0.541956	0.580667	12
	25	bromicolaNFe9-canadensis			99.9	99.4	91	98.7				99.7	97.5					98.9		99.5	97.2			99			98.4		97.7					97.5		99.7	85.3		97.2933	14.6726	15.7207	16
	26	bromicolaNFe9-elymi			99.8	99.4	91	98.7				99.7	98.3					98.9			98.1		99.8	99.2	96				97.7					98.3		99.7	85.3		97.3267	14.982	16.0521	15
	27	bromicolaNFe9-subspecies			99	99.2	99.9	99.9										98.9		99.5	98.3			99.2	98.7				98.1							100	100		99.225	0.395208	0.431136	9
	28	bromicolaNFe9-subspecies			99	99.2	99.9	99.9										98.9		99.5	98.3			99.2	98.7				98.1							100	99.3		99.1667	0.342222	0.373333	9
	29	bromicolaNFe9-E5301			99.9	99.2	99.5					100	99.8					99.9		99.5	97.1			99.3	99.6				96.7							99.9	98.5		99.1462	1.07172	1.16103	10
	30	bromicolaNFe9-E5859			99.7		99.4	99.9		98		99.7	99.6					98.9		99.5	98.1		99.1	99.1	99.4				97.4					97.7		99.8	99.8		99.0688	0.625898	0.667625	13
	31	bromicolaNFe9-E5880			99.7		99.4	99.9		98		99.7	99.6					98.9		99.5	98.1		99.1	99.1	99.4				97.4					97.7		99.8	99.8		99.0688	0.625898	0.667625	13
	32	bromicolaNFe9-coenophiala			99.6	99.2	97.4	98.6		99.1		99.5	98.9					99.5		99.1	96.3			99.2	99.6		98.6		98.2					98.3		99.8	99.9		98.8706	0.811488	0.862206	17
20	21	festucae1017-Fl1			98.5	100	100					100	100								100							99.9	100			99.7				99.3			99.74	0.2164	0.240444	8
	22	festucae1017-cabralliBlaTG			97.3	99.1	98.5					99.7	99.5								98.8								99.6			98.1				99.9			98.9444	0.65358	0.735278	7
	23	festucae1017-cabralliE7091			97.3	99.1	98.5					99.7	99.5					98.7			98.8								99.6			98.1				99.9			98.92	0.5936	0.659556	8
	24	festucae1017-uncinata			97.2	99.8	98.4					99.5	99.7					99.4			96.8								99.2							99.8			98.8667	1.16667	1.3125	8
	25	festucae1017-canadensis			98.2	99.1	91.8	99.4				99.5	97.4					98.9			96.9							98.5	97.8			97.1				99.6			97.85	4.13917	4.51545	11
	26	festucae1017-elymi			98.3	99.1	91.8	99.4				99.5	98.4					98.9			99.8								97.8			97.3				99.6			98.1727	4.62926	5.09218	10
	27	festucae1017-subspecies			97.3	99.7	98.5	99										98.9			98							99.2	98.1							99.9			98.7333	0.628889	0.7075	6
	28	festucae1017-subspecies			97.3	99.7	98.5	99										98.9			98								98							99.9			98.6625	0.692344	0.79125	6
	29	festucae1017-E5301			98.2	99.8	98.6					99.7	99.8					99.9			96.9								96.8			98.4				99.8			98.79	1.3189	1.46544	7
	30	festucae1017-E5859			97.9		98.5	99				99.4	99.5					98.9			99.8							99.1	97.5							99.8			98.94	0.5384	0.598222	7
	31	festucae1017-E5880			97.9		98.5	99				99.4	99.5					98.9			99.8							99.1	97.5							99.8			98.94	0.5384	0.598222	7
	32	festucae1017-coenophiala			97.9	98.9	98	99.7				99.4	98.9					99.5			96.1								98.3			98.6				99.8			98.6455	1.04066	1.14473	10
21	22	Fl1-cabralliBlaTG			98.6	99.1	98.5					99.7	99.5								98.8								99.6			97.8				99.2			98.9778	0.337284	0.379444	7
	23	Fl1-cabralliE7091			98.6	99.1	98.5					99.7	99.5								98.8								99.6			97.8				99.2			98.9778	0.337284	0.379444	7
	24	Fl1-uncinata			98.5	99.8	98.4					99.5	99.7								96.8								99.2							99.2			98.8875	0.851094	0.972679	7
	25	Fl1-canadensis			99.5	99.1	91.8					99.5	97.4								96.9							98.5	97.8			96.8				98.9			97.62	4.6816	5.20178	8
	26	Fl1-elymi			99.6	99.1	91.8					99.5	98.4								99.8								97.8			97				98.9			97.9889	5.52321	6.21361	8
	27	Fl1-subspecies			98.6	99.7	98.5														98							99.2	98.1							99.2			98.7571	0.339592	0.39619	4
	28	Fl1-subspecies			98.6	99.7	98.5														98								98							99.2			98.6667	0.378889	0.454667	4
	29	Fl1-E5301			99.5	99.8	98.6					99.7	99.8								96.9								96.8			98.1				99.2			98.7111	1.28099	1.44111	6
	30	Fl1-E5859			99.3		98.5					99.4	99.5								99.8							99.1	97.5							99.1			99.025	0.456875	0.522143	5
	31	Fl1-E5880			99.3		98.5					99.4	99.5								99.8							99.1	97.5							99.1			99.025	0.456875	0.522143	5
	32	Fl1-coenophiala			99.2	98.9	98					99.4	98.9								96.1								98.3			98.8				99.1			98.5222	0.901728	1.01444	8
22	23	cabralliBlaTG-cabralliE7091	100		100	100	100				100	100	100							100	100		100	100	100				100			100			100	100	99.7		99.9824	0.0049827	0.00529412	15
	24	cabralliBlaTG-uncinata			99.8	99.1	99.4				99.6	99.5	99.7							100	97.4		98.8	99.1	99.9				99						99.7	99.9	98.4		99.2867	0.450489	0.482667	11
	25	cabralliBlaTG-canadensis	99.5		98.9	99.4	91				99.1	99.3	97.1							99.9	97.6			98.8					97.6			97			99.5	99.7	85.3		97.3133	14.8438	15.9041	14
	26	cabralliBlaTG-elymi			98.9	99.4	91					99.3	98								98.7		99.6	99	97.8				97.6			97.2			99.5	99.7	85.4		97.2214	15.2688	16.4434	12
	27	cabralliBlaTG-subspecies	99.7		99.8	99.3	100													99.9	98.7			98.9	99.3				97.8						99.9	100	100		99.4417	0.427431	0.466288	8
	28	cabralliBlaTG-subspecies	99.7		99.8	99.3	100													99.9	98.7			98.9	99.3				97.8						99.9	100	99.3		99.3833	0.399722	0.436061	8
	29	cabralliBlaTG-E5301			98.9	99.1	99.6					99.5	99.5							99.9	97.6			99.1	99.6				96.6			98.3				99.9	98.5		98.9308	0.866746	0.938974	8
	30	cabralliBlaTG-E5859	99.2		98.7		99.5					99.2	99.2							99.9	98.6		99	98.9	99.6				97.1						99.3	99.8	99.9		99.1357	0.47801	0.51478	11
	31	cabralliBlaTG-E5880	99.2		98.7		99.5					99.2	99.2							99.9	98.6		99	98.9	99.6				97.1						99.3	99.8	99.9		99.1357	0.47801	0.51478	11
	32	cabralliBlaTG-coenophiala	99.5		98.6	99.2	97.5					99.2	98.7							99.5	96.8			99	99.8				98.1			98.6			99.7	99.8	99.9		98.9267	0.759289	0.813524	13
23	24	cabralliE7091-uncinata			99.8	99.1	99.4				99.6	99.5	99.7					99.2		100	97.4		98.8	99.1	99.9				99						99.7	99.9	98.1		99.2625	0.461094	0.491833	12
	25	cabralliE7091-canadensis	99.5		98.9	99.4	91				99.1	99.3	97.1					99.6		99.9	97.6			98.8					97.6			97.1			99.5	99.7	85		97.4437	14.6787	15.6573	15
	26	cabralliE7091-elymi			98.9	99.4	91					99.3	98					99.6			98.7		99.6	99	97.8				97.6			97.2			99.5	99.7	85.1		97.36	15.0877	16.1654	13
	27	cabralliE7091-subspecies	99.7		99.8	99.3	100											99.6		99.9	98.7			98.9	99.3				97.8						99.9	100	99.7		99.4308	0.377515	0.408974	9
	28	cabralliE7091-subspecies	99.7		99.8	99.3	100											99.6		99.9	98.7			98.9	99.3				97.8						99.9	100	99		99.3769	0.383314	0.415256	9
	29	cabralliE7091-E5301			98.9	99.1	99.6					99.5	99.5					98.6		99.9	97.6			99.1	99.6				96.6			98.3				99.9	98.2		98.8857	0.83551	0.89978	9
	30	cabralliE7091-E5859	99.2		98.7		99.5					99.2	99.2					99.6		99.9	98.6		99	98.9	99.6				97.1						99.3	99.8	99.5		99.14	0.4304	0.461143	12
	31	cabralliE7091-E5880	99.2		98.7		99.5					99.2	99.2					99.6		99.9	98.6		99	98.9	99.6				97.1						99.3	99.8	99.5		99.14	0.4304	0.461143	12
	32	cabralliE7091-coenophiala	99.5		98.6	99.2	97.5					99.2	98.7					99.2		99.5	96.8			99	99.8				98.1			98.6			99.7	99.8	99.6		98.925	0.685625	0.731333	14
24	25	uncinata-canadensis			98.9	98.9	90.7				99.1	99.5	97.4	99.7				99.4		99.9	95.9			99.5					97.7						99.4	99.8	84.7		97.3667	16.6676	17.8581	13
	26	uncinata-elymi			98.8	98.9	90.7					99.5	98.2					99.4			96.6		99.2	99.7	97.8				97.7						99.4	99.8	84.8		97.1786	16.8145	18.108	11
	27	uncinata-subspecies			99.8	99.7	99.4							99.7				99.4		99.9	96.6			99.6	99.3				98.4						99.8	99.9	98.4		99.2231	0.806391	0.87359	9
	28	uncinata-subspecies			99.8	99.7	99.4							99.7				99.4		99.9	96.6			99.6	99.3				98.4						99.8	99.9	97.7		99.1692	0.929822	1.00731	9
	29	uncinata-E5301			99	99.8	99.3					99.8	99.7					99.5		99.9	99.8			99.9	99.6				97.3							100	99.9		99.5	0.475385	0.515	9
	30	uncinata-E5859			98.6		99.1					99.5	99.4	99.7				99.4		99.9	96.6		98.6	99.6	99.6				97.6						99.2	99.8	98.3		98.9933	0.787289	0.843524	11
	31	uncinata-E5880			98.6		99.1					99.5	99.4	99.7				99.4		99.9	96.6		98.6	99.6	99.6				97.6						99.2	99.8	98.3		98.9933	0.787289	0.843524	11
	32	uncinata-coenophiala			98.5	98.7	97.3					99.4	98.9	99.3				99.9		99.5	99			99.8	99.8				98.6						99.6	99.8	98.3		99.0933	0.489956	0.524952	12
25	26	canadensis-elymi			99.9	100	100	100	99.4			99.7	98.9			99.9		100	100		96.8			99.4					100	99.9	100	99.8	100	99.2	99.6	99.8	99.8		99.6238	0.487528	0.511905	20
	27	canadensis-subspecies	99.6		98.9	98.8	91	98.8						99.8				100		99.8	98.5			99.3				98.7	96.6						99.6	99.7	85.3		97.6267	15.5446	16.655	12
	28	canadensis-subspecies	99.6		98.9	98.8	91	98.8						99.8				100		99.8	98.5			99.3					96.5						99.6	99.7	84.9		97.5143	17.2912	18.6213	12
	29	canadensis-E5301			99.8	99.1	91					99.7	97.5					98.9		99.8	96			99.5					96.7			98.1				99.8	84.8		96.9769	17.8818	19.3719	10
	30	canadensis-E5859	99		99.6		91	98.8				99.5	97.4	100				99.8		99.8	96.7			99.3				98.6	95.9				99.9	99.9	99	99.5	85.2		97.7167	13.7392	14.5474	14
	31	canadensis-E5880	99		99.6		91	98.8				99.5	97.4	100				99.8		99.8	96.7			99.3				98.6	95.9				99.9	99.9	99	99.5	85.2		97.7167	13.7392	14.5474	14
	32	canadensis-coenophiala	99.6		99.5	99.5	90.2	99				99.6	97.9	99.4		99.2		99.5		99.6	95.2			99.4			99.1		96.8	93.4	98.8	97.6	91.2	98.9	99.4	99.5	85.3		97.287	13.6933	14.3157	22
26	27	elymi-subspecies			98.9	98.8	91	98.8										100			97.9			99.5	97.3				96.6						99.6	99.7	85.4		96.9583	17.5824	19.1808	9
	28	elymi-subspecies			98.9	98.8	91	98.8										100			97.9			99.5	97.3				96.5						99.6	99.7	85		96.9167	18.3714	20.0415	9
	29	elymi-E5301			99.7	99.1	91					99.7	98.3					98.9			96.8			99.7	95.7				96.7			98.3				99.8	84.9		96.8154	17.2998	18.7414	9
	30	elymi-E5859			99.5		91	98.8				99.5	98				99.7	99.8			99.7		99	99.5	97.6				95.9				99.9	99.1	99	99.5	85.2		97.6882	14.1904	15.0774	13
	31	elymi-E5880			99.5		91	98.8				99.5	98				99.7	99.8			99.7		99	99.5	97.6				95.9				99.9	99.1	99	99.5	85.2		97.6882	14.1904	15.0774	13
	32	elymi-coenophiala			99.4	99.5	90.2	99				99.5	97.4		99.5	99.3		99.5			95.9			99.6	97.8				96.8	93.5	98.8	97.7	91.2	99.7	99.4	99.5	85.4		97.0762	14.2123	14.9229	19
27	28	subspecies-subspecies	100		100	100	100	100						100				100		100	100			100	100				100						100	100	99.3		99.9533	0.0304889	0.0326667	12
	29	subspecies-E5301			98.9	99.7	99.6											98.9		100	96.7			99.6	98.9				97.9							99.9	98.5		98.9636	0.889587	0.978545	7
	30	subspecies-E5859	99.3		98.7		99.5	100						99.8				99.8		99.8	97.9			99.6	99.2			99.4	98.4						99.4	99.8	99.9		99.3667	0.338222	0.362381	11
	31	subspecies-E5880	99.3		98.7		99.5	100						99.8				99.8		99.8	97.9			99.6	99.2			99.4	98.4						99.4	99.8	99.9		99.3667	0.338222	0.362381	11
	32	subspecies-coenophiala	99.6		98.6	98.6	97.5	98.7						99.4				99.5		99.4	95.9			99.5	99.2				97.4						99.8	99.8	99.9		98.8533	1.18782	1.27267	12
28	29	subspecies-E5301			98.9	99.7	99.6	100										98.9		100	96.7			99.6	98.9				97.9							99.9	97.8		98.9917	0.999097	1.08992	8
	30	subspecies-E5859	99.3		98.7		99.5	100						99.8				99.8		99.8	97.9			99.6	99.2				98.4						99.4	99.8	99.2		99.3143	0.341224	0.367473	11
	31	subspecies-E5880	99.3		98.7		99.5	98.7						99.8				99.8		99.8	97.9			99.6	99.2				98.4						99.4	99.8	99.2		99.2214	0.325969	0.351044	11
	32	subspecies-coenophiala	99.6		98.6	98.6	97.5							99.4				99.5		99.4	95.9			99.5	99.2				97.4						99.8	99.8	99.2		98.8143	1.1998	1.29209	11
29	30	E5301-E5859			99.6		99.7					99.7	99.4					98.9		99.8	96.8			99.6	99.5				97.2							99.8	98.4		99.0333	0.985556	1.07515	8
	31	E5301-E5880			99.6		99.7					99.7	99.4					98.9		99.8	96.8			99.6	99.5				97.2							99.8	98.4		99.0333	0.985556	1.07515	8
	32	E5301-coenophiala			99.5	98.9	97.6					99.5	99					99.4		99.4	99.2			99.8	99.3				96.3			98.9				99.8	98.4		98.9286	0.842041	0.906813	10
30	31	E5859-E5880	100		100		100	100		100		100	100	100			100	100		100	100		100	100	100	100			100				100	100	100	100	100		100	0	0	17
	32	E5859-coenophiala	99		99.6		97.5	98.7		98.4		99.5	98.6	99.4				99.5		99.4	95.9			99.5	99.5			100	96.8				91.3	99.1	99.2	99.7	99.8		98.52	3.7926	3.99221	15
31	32	E5880-coenophiala	99		99.6		97.5	98.7		98.4		99.5	98.6	99.4				99.5		99.4	95.9			99.5	99.5				96.8				91.3	99.1	99.2	99.7	99.8		98.4421	3.87086	4.08591	15
33	2	bromicola_E7626-novae-zelandiae			98.2	99.6	98.9				98.9		99.7								98.4			99.8	99.5				99.7							99.7	98.1		99.1364	0.395041	0.434545	9
	3	bromicola_E7626-92038			99.6	99.6	99.5					99.7	99.1								97.6			99.8	99.3				99.6							99.5	99.4		99.3364	0.335041	0.368545	8
	4	bromicola_E7626-E8			100	99	99.5				99.5	99.8	99.7								97.7			99.7	99.3				99.6					99.1		99.7	98		99.2769	0.443314	0.480256	10
	5	bromicola_E7626-E500			99.6	98.8	99.5					99.8	99.7								98.1			99.8	99.3		98.5		99.6					99.1		99.5	99.4		99.2846	0.253609	0.274744	10
	6	bromicola_E7626-E5001			99.6	99.6	99.5				98.5	99.8	99.7								98.1			99.8	99.3				99.6							99.5	99.4		99.3667	0.253889	0.27697	9
	7	bromicola_E7626-E5073				99.5	99.5					99.6	99								97.3			99.4	99.3		98.5		97.9							99.7	99		98.9727	0.540165	0.594182	8
	8	bromicola_E7626-E5710				98.9	99.2					99.6	99.7											99.5	99.6		98.5		97.9					98.9		99.7	99		99.1364	0.29686	0.326545	8
	9	bromicola_E7626-E5769				98.9	99.2					99.6	99.7								96.4			99.5	99.6		98.5		97.9					98.9		99.7	99		98.9083	0.844097	0.920833	9
	10	bromicola_E7626-E5915				99.5	99.2					99.6	99.7								96.8			99.5	99.6				97.9					98.9		99.7	99		99.0364	0.753223	0.828545	8
	11	bromicola_E7626-Holcus				99	99.5					99.3	98.1								97			99.4	99.5		98.4		97.9					99.1		99.6	99.2		98.8333	0.600556	0.655152	9
	12	bromicola_E7626-sylvatica			98.3	99.3	98.7			98.2	98.9	99.5	98.1								95.6			99.3	99.5		98.5		99.6					98.4		99.4	99.4		98.7133	0.955822	1.0241	12
	13	bromicola_E7626-bromicolaNFe1			100	100	100			100	100	100	100								100			100	100		100		100					100		100	100		100	0	0	13
	14	bromicola_E7626-stromalonga			100					99		99.5	98.9								98.6			99.5	99.8		99.4		99.9					98.8		99.8	99		99.35	0.2075	0.226364	8
	15	bromicola_E7626-AR5			98.7	99.8	99.7				99.4	99.9	99.7								98.4			99.6	99		99.6		98.5					99.6		99.7	98.9		99.3214	0.244541	0.263352	13
	16	bromicola_E7626-siegali			99	99.8	99.7				99.5	99.9	99.7								98.1			99.5	99		99.6		98.5					99.4		99.7	98.1		99.25	0.3525	0.379615	11
	17	bromicola_E7626-E2368			99.4	99.7	98.5					99.9	99.8								97.8			99.2	99.1				99					99.6		99.7	98.2		99.1583	0.419097	0.457197	11
	18	bromicola_E7626-bromicolaNFe7			100	99.4	100			99.6		100	100								99.9			99.1	99.7		100		99.5					99.9		99.7	98.2		99.6429	0.23102	0.248791	12
	19	bromicola_E7626-bromicolaNFe9			100	99.4	100			99.6		100	100								99.9			99.1	99.7		100		99.5					98.4		99.7	98.2		99.5357	0.325153	0.350165	13
	20	bromicola_E7626-festucae1017			98.3	99.7	98.4					99.7	99.8								98.3								99.6							99.6			99.175	0.429375	0.490714	8
	21	bromicola_E7626-Fl1			99.6	99.7	98.4					99.7	99.8								98.3								99.6							98.9			99.25	0.3375	0.385714	8
	22	bromicola_E7626-cabralliBlaTG			99	99.1	99.9				99.5	99.5	99.5								99.2			98.9	99.7				99.4							99.7	98.2		99.3	0.193333	0.210909	10
	23	bromicola_E7626-cabralliE7091			99	99.1	99.9				99.5	99.5	99.5								99.2			98.9	99.7				99.4							99.7	97.9		99.275	0.255208	0.278409	10
	24	bromicola_E7626-uncinata			98.9	99.7	99.3				99.5	99.8	99.7								96.9			99.6	99.8				99.6							99.8	99.3		99.325	0.600208	0.654773	8
	25	bromicola_E7626-canadensis			99.9	98.8	91				99	99.7	97.5								97.2			99.3			98.4		98					98.9		99.5	84.5		97.0538	17.9656	19.4627	13
	26	bromicola_E7626-elymi			99.8	98.8	91					99.7	98.3								98.1			99.5	96				98					99.7		99.5	84.6		96.9167	19.3947	21.1579	11
	27	bromicola_E7626-subspecies			99	99.8	99.9														98.3			99.7	98.6				98.5							99.7	98.2		99.0778	0.435062	0.489444	5
	28	bromicola_E7626-subspecies			99	99.8	99.9														98.3			99.7	98.6				98.5							99.7	97.6		99.0111	0.587654	0.661111	5
	29	bromicola_E7626-E5301			99.9	99.7	99.5					100	99.8								97.1			99.6	99.6				97.3							99.8	99.4		99.2455	0.958843	1.05473	7
	30	bromicola_E7626-E5859			99.7		99.4			98.2		99.7	99.6								98.1			99.6	99.3				97.8					99.1		99.5	98.1		99.0083	0.492431	0.537197	8
	31	bromicola_E7626-E5880			99.7		99.4			98.2		99.7	99.6								98.1			99.6	99.3				97.8					99.1		99.5	98.1		99.0083	0.492431	0.537197	8
	32	bromicola_E7626-coenophiala			99.6	98.6	97.4			99.3		99.5	98.9								96.3			99.5	99.5		98.6		98.8					99.9		99.5	98.1		98.8214	0.917398	0.987967	13
			99.4718	99.8	98.9251		97.6796	99.3816	99.6	97.7933	99.1727	99.5892	99.0441	99.802	99.7267	99.6393	99.8622	99.484		99.2388	97.5111	99.6	99.0167	99.4381	99.0926	99.5179	98.9667	99.2736	98.1826	96.6667	98.99	97.4846	97.8694	99.0752	99.578	99.6983	96.8865		98.7695	3.45393	3.4544	7261
			0.270112	0.173205	0.763684		3.19265	0.474902	0.264575	2.05298	0.447745	0.219022	0.766993	0.159963	0.240436	0.284591	0.184992	0.352227		1.04189	1.32471	0.264575	0.443962	0.29528	0.845844	0.350717	0.601166	0.448661	1.02378	3.5792	0.465355	1.07417	3.62506	0.690715	0.252015	0.219576	4.61025
a. Values are the pairwise nucleotide identity level for each isolate pair where both isolates have that intron, for each intron

## Sheet: all_relative
		Taxon pairs	1. atp6_521	1. atp6_521a	2. atp6_578	2. atp6_578	4. cob_393	4. cob_393	5. cob_490	5. cob_490	6. cob_506	6. cob_506	7. cob_823	7. cob_823	8. cox1_50	8. cox1_50	9. cox1_108	9. cox1_108	10. cox1_199	10. cox1_199	11. cox1_212	11. cox1_212	12. cox1_281	12. cox1_281	13. cox1_615	13. cox1_615	14. cox1_709	14. cox1_709	15. cox1_731	15. cox1_731	16. cox1_867	16. cox1_867	17. cox1_1057	17. cox1_1057	18. cox1_1125	18. cox1_1125	19. cox1_1262	19. cox1_1262	20. cox2_228	20. cox2_228	21. cox2_357	21. cox2_357	22. cox2_373	22. cox2_373	23. cox2_651	23. cox2_651	25. cox3_216	25. cox3_216	26. cox3_276
1	2	amarillans-novae-zelandiae					100	1.01087	99.1	0.99766	90.5	0.926498													99.9	1.00098													98	1.00501					99.4	0.999617
	3	amarillans-92038					98.3	0.993681	99.1	0.99766	90.8	0.929569									99.9	1.00312			99.7	0.998978													97.6	1.00091					99.3	0.998612
	4	amarillans-E8					98.2	0.99267	99.7	1.0037	91	0.931617									99.9	1.00312			99.9	1.00098													98.8	1.01322					99.3	0.998612
	5	amarillans-E500					98.3	0.993681	99.7	1.0037	90.8	0.929569									99.9	1.00312																	97	0.994759					99.3	0.998612
	6	amarillans-E5001					98.3	0.993681	99.1	0.99766	90.8	0.929569									99.9	1.00312																	97	0.994759					99.3	0.998612
	7	amarillans-E5073							99.1	0.99766	90.9	0.930593									99.6	1.00011			99.8	0.99998													95.6	0.980401					99.3	0.998612
	8	amarillans-E5710							99.7	1.0037	90.6	0.927522									99.6	1.00011			99.8	0.99998																			99.4	0.999617
	9	amarillans-E5769							99.7	1.0037	90.6	0.927522									99.6	1.00011			99.8	0.99998													96.8	0.992708					99.4	0.999617
	10	amarillans-E5915							99.1	0.99766	90.6	0.927522									99.6	1.00011			99.8	0.99998													96.2	0.986554					99.4	0.999617
	11	amarillans-Holcus							99.7	1.0037	90.9	0.930593									99.9	1.00312			99.9	1.00098													96.4	0.988606					99.2	0.997606
	12	amarillans-sylvatica					96.6	0.976496	99.4	1.00068	89.8	0.919332					93.8	0.959166			100	1.00412			99.8	0.99998													97.8	1.00296	99.5	0.998996			99.4	0.999617
	13	amarillans-bromicolaNFe1					98.2	0.99267	98.7	0.993633	90.9	0.930593					94.1	0.962233			100	1.00412																	97.5	0.999886					99.2	0.997606
	14	amarillans-stromalonga					98.2	0.99267									94	0.961211			100	1.00412																	96.5	0.989631					99.3	0.998612
	15	amarillans-AR5					97.1	0.98155	98.7	0.993633	90.8	0.929569									100	1.00412																	99.1	1.01629					99.5	1.00062
	16	amarillans-siegali					97.3	0.983572	98.7	0.993633	90.8	0.929569									100	1.00412			99.9	1.00098													98.7	1.01219					99.4	0.999617
	17	amarillans-E2368					97.7	0.987616	98.8	0.99464	91.5	0.936736									100	1.00412																	98.5	1.01014					99	0.995595
	18	amarillans-bromicolaNFe7					98.2	0.99267	99.3	0.999674	90.9	0.930593					93.7	0.958143			100	1.00412																	97.5	0.999886					98.9	0.994589
	19	amarillans-bromicolaNFe9					98.2	0.99267	99.3	0.999674	90.9	0.930593					93.7	0.958143			100	1.00412																	97.5	0.999886					98.9	0.994589
	20	amarillans-festucae1017					100	1.01087	98.9	0.995647	91.7	0.938783									100	1.00412																	97.3	0.997835
	21	amarillans-Fl1					98.5	0.995702	98.9	0.995647	91.7	0.938783									100	1.00412																	97.3	0.997835
	22	amarillans-cabralliBlaTG					97.3	0.983572	99.2	0.998667	90.9	0.930593									99.7	1.00111																	98	1.00501					99.2	0.997606
	23	amarillans-cabralliE7091					97.3	0.983572	99.2	0.998667	90.9	0.930593									99.7	1.00111																	98	1.00501					99.2	0.997606
	24	amarillans-uncinata					97.2	0.982561	98.8	0.99464	90.6	0.927522									99.9	1.00312			99.7	0.998978													96.3	0.98758					99.4	0.999617
	25	amarillans-canadensis					98.2	0.99267	99.7	1.0037	99.8	1.02171			99.9	1.00301					100	1.00412			100	1.00198													99.6	1.02142	99.9	1.00301			99.6	1.00163
	26	amarillans-elymi					98.2	0.99267	99.7	1.0037	99.8	1.02171			99.5	0.998996					100	1.00412																	97.1	0.995784					99.3	0.998612
	27	amarillans-subspecies					97.3	0.983572	98.7	0.993633	90.9	0.930593													99.8	0.99998													98.9	1.01424					99.2	0.997606
	28	amarillans-subspecies					97.3	0.983572	98.7	0.993633	90.9	0.930593													99.8	0.99998													98.9	1.01424					99.2	0.997606
	29	amarillans-E5301					98.2	0.99267	99	0.996654	90.9	0.930593									100	1.00412																	96.5	0.989631					99.4	0.999617
	30	amarillans-E5859					97.9	0.989637			90.8	0.929569					93.9	0.960188			99.7	1.00111			100	1.00198													97.1	0.995784					99.2	0.997606
	31	amarillans-E5880					97.9	0.989637			90.8	0.929569					93.9	0.960188			99.7	1.00111			100	1.00198													97.1	0.995784					99.2	0.997606
	32	amarillans-coenophiala					97.8	0.988626	99.1	0.99766	90.1	0.922403					94.2	0.963256			99.7	1.00111			99.4	0.995972													95.6	0.980401					99.3	0.998612
	33	amarillans_bromicola_N7626					98.2	0.99267	98.7	0.993633	90.9	0.930593					94.1	0.962233			100	1.00412																	97.5	0.999886					99.2	0.997606
2	3	novae-zelandiae-92038					98.3	0.993681	100	1.00672	99.2	1.01556											99.2	1.00157	99.8	0.99998							100	1.00519			99.9	1.00666	96.6	0.990657					99.9	1.00465	98.9	0.998056
	4	novae-zelandiae-E8					98.2	0.99267	99.4	1.00068	99.3	1.01659	99.7	1.0032					98.8	0.996242			99.9	1.00864	100	1.00198							100	1.00519			99.9	1.00666	98.7	1.01219					99.9	1.00465	98.9	0.998056
	5	novae-zelandiae-E500					98.3	0.993681	99.2	0.998667	99.2	1.01556											99.9	1.00864									100	1.00519			99.9	1.00666	97.1	0.995784					99.9	1.00465	98.9	0.998056
	6	novae-zelandiae-E5001	99.7	1.00229			98.3	0.993681	100	1.00672	99.2	1.01556							99.4	1.00229			99.9	1.00864									100	1.00519			99.9	1.00666	97.1	0.995784					99.9	1.00465	98.9	0.998056
	7	novae-zelandiae-E5073							99.9	1.00571	99.3	1.01659	99.1	0.997167									98.8	0.997535	99.9	1.00098			99.4	0.997598			99.4	0.999156			99	0.997594	96.1	0.985529					99.6	1.00163	99.8	1.00714
	8	novae-zelandiae-E5710							99.3	0.999674	98.9	1.01249	99	0.99616									99.5	1.0046	99.9	1.00098			99.4	0.997598			99.4	0.999156			99	0.997594							99.7	1.00263	99.3	1.00209
	9	novae-zelandiae-E5769							99.3	0.999674	98.9	1.01249	99	0.99616									99.5	1.0046	99.9	1.00098			99.4	0.997598			99.4	0.999156			99	0.997594	95	0.974248					99.7	1.00263	99.3	1.00209
	10	novae-zelandiae-E5915							99.9	1.00571	98.9	1.01249	99	0.99616									99.5	1.0046	99.9	1.00098			99.4	0.997598			99.4	0.999156			99	0.997594	95.5	0.979376					99.7	1.00263	99.3	1.00209
	11	novae-zelandiae-Holcus							99.4	1.00068	99.3	1.01659											98.2	0.991477	100	1.00198							99.8	1.00318			99.5	1.00263	95.6	0.980401					99.6	1.00163	100	1.00916
	12	novae-zelandiae-sylvatica	99.6	1.00129			96.6	0.976496	99.1	0.99766	97.8	1.00123	99.7	1.0032					99.7	1.00532			98.2	0.991477	99.9	1.00098											99.9	1.00666	95.9	0.983478					99.5	1.00062	99.7	1.00613
	13	novae-zelandiae-bromicolaNFe1					98.2	0.99267	99.6	1.00269	98.9	1.01249							98.9	0.99725			99.7	1.00662									99.8	1.00318					98.4	1.00912					99.8	1.00364	99.5	1.00411
	14	novae-zelandiae-stromalonga	99.9	1.0043			98.2	0.99267					99.9	1.00522									98.7	0.996525															97.6	1.00091					99.7	1.00263	99.5	1.00411
	15	novae-zelandiae-AR5					97.1	0.98155	99.6	1.00269	98.7	1.01045	99	0.99616					98.7	0.995233			99.5	1.0046													100	1.00767	98.8	1.01322					99.8	1.00364	98.6	0.995029
	16	novae-zelandiae-siegali	99.6	1.00129			97.3	0.983572	99.6	1.00269	98.7	1.01045	99.1	0.997167					98.9	0.99725			99.5	1.0046	100	1.00198							99.8	1.00318			100	1.00767	98.5	1.01014					99.5	1.00062	98.6	0.995029
	17	novae-zelandiae-E2368					97.7	0.987616	99.7	1.0037	98.3	1.00635											99.6	1.00561									99.4	0.999156			96.1	0.968372	98.2	1.00706					99.4	0.999617	98.7	0.996038
	18	novae-zelandiae-bromicolaNFe7					98.2	0.99267	99	0.996654	98.9	1.01249	99	0.99616									99.7	1.00662									98.9	0.99413			99.6	1.00364	98.4	1.00912					99.3	0.998612	99.4	1.0031
	19	novae-zelandiae-bromicolaNFe9					98.2	0.99267	99	0.996654	98.9	1.01249	99	0.99616									99.7	1.00662									98.9	0.99413			99.6	1.00364	98.4	1.00912					99.3	0.998612	99.4	1.0031
	20	novae-zelandiae-festucae1017					100	1.01087	99.7	1.0037	98.1	1.0043	99.7	1.0032									99.6	1.00561									98.9	0.99413					97.2	0.99681
	21	novae-zelandiae-Fl1					98.5	0.995702	99.7	1.0037	98.1	1.0043											99.6	1.00561									99.6	1.00117					97.2	0.99681
	22	novae-zelandiae-cabralliBlaTG	99.6	1.00129			97.3	0.983572	98.9	0.995647	99	1.01352							98.9	0.99725			99.4	1.00359													100	1.00767	97.7	1.00194					99.1	0.9966	99.4	1.0031
	23	novae-zelandiae-cabralliE7091	99.6	1.00129			97.3	0.983572	98.9	0.995647	99	1.01352							98.9	0.99725			99.4	1.00359													100	1.00767	97.7	1.00194					99.1	0.9966	99.4	1.0031
	24	novae-zelandiae-uncinata					97.2	0.982561	99.7	1.0037	98.8	1.01147							98.9	0.99725			99.6	1.00561	99.8	0.99998							99.4	0.999156			100	1.00767	95.5	0.979376					99.8	1.00364	99.5	1.00411
	25	novae-zelandiae-canadensis	99.8	1.0033			98.2	0.99267	99.3	0.999674	90.4	0.925474	99.5	1.00119					98.6	0.994225			97.5	0.98441	99.9	1.00098			100	1.00362			99.8	1.00318			99.9	1.00666	97.5	0.999886					99.5	1.00062
	26	novae-zelandiae-elymi					98.2	0.99267	99.3	0.999674	90.4	0.925474	99.5	1.00119									98.1	0.990468					99.9	1.00262			99.8	1.00318					97	0.994759					99.7	1.00263	95.7	0.965763
	27	novae-zelandiae-subspecies	99.7	1.00229			97.3	0.983572	99.6	1.00269	99	1.01352	99.1	0.997167											99.9	1.00098							99.8	1.00318			99.9	1.00666	98.7	1.01219					99.8	1.00364	98.7	0.996038
	28	novae-zelandiae-subspecies	99.7	1.00229			97.3	0.983572	99.6	1.00269	99	1.01352	99.1	0.997167											99.9	1.00098							99.8	1.00318			99.9	1.00666	98.7	1.01219					99.8	1.00364	98.7	0.996038
	29	novae-zelandiae-E5301					98.2	0.99267	99.8	1.00471	99.3	1.01659											99.6	1.00561									98.8	0.993125			99.9	1.00666	95.7	0.981427					99.8	1.00364	99.8	1.00714
	30	novae-zelandiae-E5859	99.2	0.997268			97.9	0.989637			99.1	1.01454	99.1	0.997167									99.8	1.00763	99.9	1.00098							99.8	1.00318			99.9	1.00666	97.2	0.99681					99.8	1.00364	99.3	1.00209
	31	novae-zelandiae-E5880	99.2	0.997268			97.9	0.989637			99.1	1.01454	99.1	0.997167									99.8	1.00763	99.9	1.00098							99.8	1.00318			99.9	1.00666	97.2	0.99681					99.8	1.00364	99.3	1.00209
	32	novae-zelandiae-coenophiala	99.8	1.0033			97.8	0.988626	98.8	0.99464	97.1	0.994066	99.3	0.999179									98.7	0.996525	99.5	0.996974			99.2	0.995591			99.5	1.00016			99.5	1.00263	94.9	0.973223					99.7	1.00263	99.1	1.00007
3	4	92038-E8					99.6	1.00682	99.4	1.00068	99.9	1.02273									99.6	1.00011	99.2	1.00157	99.8	0.99998					100	1.00138	100	1.00519			100	1.00767	97	0.994759					99.8	1.00364	100	1.00916
	5	92038-E500					100	1.01087	99.2	0.998667	100	1.02375									99.8	1.00212	99.1	1.00056							100	1.00138	100	1.00519			100	1.00767	99.4	1.01937					100	1.00565	100	1.00916
	6	92038-E5001					100	1.01087	100	1.00672	100	1.02375									99.8	1.00212	99.2	1.00157							100	1.00138	100	1.00519			100	1.00767	99.4	1.01937					100	1.00565	100	1.00916
	7	92038-E5073							99.9	1.00571	99.9	1.02273									99.6	1.00011	98.2	0.991477	99.9	1.00098							99.4	0.999156			98.9	0.996586	95.3	0.977325					99.6	1.00163	98.8	0.997047
	8	92038-E5710							99.3	0.999674	99.6	1.01966									99.6	1.00011	98.8	0.997535	99.9	1.00098					100	1.00138	99.4	0.999156			98.9	0.996586							99.7	1.00263	99.3	1.00209
	9	92038-E5769							99.3	0.999674	99.6	1.01966									99.6	1.00011	98.8	0.997535	99.9	1.00098					100	1.00138	99.4	0.999156			98.9	0.996586	96.4	0.988606					99.7	1.00263	99.3	1.00209
	10	92038-E5915							99.9	1.00571	99.6	1.01966									99.6	1.00011	98.8	0.997535	99.9	1.00098							99.4	0.999156			98.9	0.996586	95.9	0.983478					99.7	1.00263	99.3	1.00209
	11	92038-Holcus							99.4	1.00068	99.9	1.02273									99.3	0.997096	98.8	0.997535	99.8	0.99998											99.4	1.00162	96	0.984503					99.6	1.00163	98.9	0.998056
	12	92038-sylvatica					97.9	0.989637	99.1	0.99766	98.3	1.00635									99.5	0.999104	98.8	0.997535	99.7	0.998978					99.6	0.997374	99.8	1.00318			99.8	1.00566	95.7	0.981427					99.4	0.999617	99	0.999065
	13	92038-bromicolaNFe1					99.6	1.00682	99.6	1.00269	99.5	1.01864									99.7	1.00111	99.1	1.00056															97.6	1.00091					99.8	1.00364	99.3	1.00209
	14	92038-stromalonga					99.6	1.00682													99.4	0.9981	98.1	0.990468															98.6	1.01117					99.7	1.00263	99.5	1.00411
	15	92038-AR5					98.3	0.993681	99.6	1.00269	99.3	1.01659									99.6	1.00011	98.8	0.997535									99.8	1.00318			99.9	1.00666	97.4	0.998861					99.7	1.00263	98.7	0.996038
	16	92038-siegali					98.6	0.996713	99.6	1.00269	99.3	1.01659									99.6	1.00011	98.8	0.997535	99.8	0.99998							99.8	1.00318			99.9	1.00666	97.3	0.997835					99.6	1.00163	98.7	0.996038
	17	92038-E2368					99	1.00076	99.6	1.00269	98.8	1.01147									99.6	1.00011	98.9	0.998545									99.4	0.999156			96.2	0.969379	96.9	0.993733					99.3	0.998612	98.8	0.997047
	18	92038-bromicolaNFe7					99.6	1.00682	99	0.996654	99.5	1.01864									99.7	1.00111	99.1	1.00056									98.9	0.99413			99.5	1.00263	97.5	0.999886					99.3	0.998612	99.4	1.0031
	19	92038-bromicolaNFe9					99.6	1.00682	99	0.996654	99.5	1.01864									99.7	1.00111	99.1	1.00056									98.9	0.99413			99.5	1.00263	97.6	1.00091					99.3	0.998612	99.4	1.0031
	20	92038-festucae1017					98.4	0.994692	99.7	1.0037	98.7	1.01045									99.4	0.9981	99	0.999554									98.9	0.99413					99.2	1.01732
	21	92038-Fl1					99.7	1.00783	99.7	1.0037	98.7	1.01045									99.4	0.9981	99	0.999554															99.2	1.01732
	22	92038-cabralliBlaTG					98.6	0.996713	98.9	0.995647	99.5	1.01864									99.2	0.996092	98.6	0.995516													99.9	1.00666	98	1.00501					99	0.995595	99.4	1.0031
	23	92038-cabralliE7091					98.6	0.996713	98.9	0.995647	99.5	1.01864									99.2	0.996092	98.6	0.995516									99.6	1.00117			99.9	1.00666	98	1.00501					99	0.995595	99.4	1.0031
	24	92038-uncinata					98.5	0.995702	99.7	1.0037	99.3	1.01659									99.5	0.999104	98.8	0.997535	99.7	0.998978							99.4	0.999156			99.9	1.00666	95.9	0.983478					99.7	1.00263	99.5	1.00411
	25	92038-canadensis					99.5	1.00581	99.2	0.998667	91	0.931617									99.7	1.00111	96.9	0.978352	99.7	0.998978							99.8	1.00318			99.8	1.00566	97.3	0.997835					99.4	0.999617
	26	92038-elymi					99.4	1.0048	99.2	0.998667	91	0.931617									99.5	0.999104	97.5	0.98441							99.7	0.998376	99.8	1.00318					99	1.01527					99.6	1.00163	95.8	0.966772
	27	92038-subspecies					98.6	0.996713	99.6	1.00269	99.5	1.01864													99.7	0.998978							99.8	1.00318			99.8	1.00566	97.2	0.99681					99.9	1.00465	98.2	0.990992
	28	92038-subspecies					98.6	0.996713	99.6	1.00269	99.5	1.01864													99.7	0.998978							99.8	1.00318			99.8	1.00566	97.2	0.99681					99.9	1.00465	98.2	0.990992
	29	92038-E5301					99.5	1.00581	99.8	1.00471	99.9	1.02273									99.7	1.00111	98.9	0.998545									98.9	0.99413			99.8	1.00566	96.1	0.985529					99.7	1.00263	99.1	1.00007
	30	92038-E5859					99.3	1.00379			99.7	1.02068									99.5	0.999104	99.1	1.00056	99.7	0.998978					100	1.00138	99.8	1.00318			99.8	1.00566	99.3	1.01835					99.7	1.00263	98.9	0.998056
	31	92038-E5880					99.3	1.00379			99.7	1.02068									99.5	0.999104	99.1	1.00056	99.7	0.998978					100	1.00138	99.8	1.00318			99.8	1.00566	99.3	1.01835					99.7	1.00263	98.9	0.998056
	32	92038-coenophiala					99.2	1.00278	98.7	0.993633	97.6	0.999185									99.5	0.999104	98.1	0.990468	99.5	0.996974							99.5	1.00016			99.4	1.00162	95.3	0.977325					99.6	1.00163	99.1	1.00007
4	5	E8-E500					99.6	1.00682	99.8	1.00471	99.9	1.02273									99.8	1.00212	100	1.00965							100	1.00138	100	1.00519			100	1.00767	97.6	1.00091					99.8	1.00364	100	1.00916
	6	E8-E5001					99.6	1.00682	99.4	1.00068	99.9	1.02273							98.6	0.994225	99.8	1.00212	100	1.00965							100	1.00138	100	1.00519			100	1.00767	97.6	1.00091			99.5	1.00488	99.8	1.00364	99.9	1.00815
	7	E8-E5073							99.3	0.999674	99.9	1.02273	99.3	0.999179							99.5	0.999104	98.8	0.997535	99.9	1.00098							99.4	0.999156			98.9	0.996586	95.7	0.981427					99.5	1.00062	98.7	0.996038
	8	E8-E5710							99.9	1.00571	99.6	1.01966	99.1	0.997167							99.5	0.999104	99.5	1.0046	99.9	1.00098					100	1.00138	99.4	0.999156			98.9	0.996586							99.6	1.00163	99.3	1.00209
	9	E8-E5769							99.9	1.00571	99.6	1.01966	99.1	0.997167							99.5	0.999104	99.5	1.0046	99.9	1.00098					100	1.00138	99.4	0.999156			98.9	0.996586	95.8	0.982452					99.6	1.00163	99.3	1.00209
	10	E8-E5915							99.3	0.999674	99.6	1.01966	99.1	0.997167							99.5	0.999104	99.5	1.0046	99.9	1.00098							99.4	0.999156			98.9	0.996586	96.4	0.988606					99.6	1.00163	99.3	1.00209
	11	E8-Holcus							100	1.00672	99.9	1.02273									99.2	0.996092	98.2	0.991477	100	1.00198											99.4	1.00162	96.5	0.989631			99.7	1.0069	99.5	1.00062	98.9	0.998056
	12	E8-sylvatica					98.3	0.993681	99.7	1.0037	98.3	1.00635	100	1.00622					98.8	0.996242	99.5	0.999104	98.2	0.991477	99.9	1.00098					99.6	0.997374	99.8	1.00318			99.8	1.00566	96.8	0.992708					99.4	0.999617	99	0.999065
	13	E8-bromicolaNFe1					100	1.01087	99	0.996654	99.5	1.01864							99.5	1.0033	99.8	1.00212	99.7	1.00662															97.7	1.00194					99.7	1.00263	99.3	1.00209
	14	E8-stromalonga					100	1.01087					99.8	1.00421							99.5	0.999104	98.7	0.996525															96.8	0.992708			98.7	0.996802	99.6	1.00163	99.5	1.00411
	15	E8-AR5					98.7	0.997724	99	0.996654	99.3	1.01659	99.1	0.997167					99.8	1.00633	99.7	1.00111	99.5	1.0046									99.8	1.00318			99.9	1.00666	99.2	1.01732					99.7	1.00263	98.7	0.996038
	16	E8-siegali					99	1.00076	99	0.996654	99.3	1.01659	99.3	0.999179					100	1.00834	99.7	1.00111	99.5	1.0046	100	1.00198							99.8	1.00318			99.9	1.00666	98.9	1.01424					99.4	0.999617	99.2	1.00108
	17	E8-E2368					99.4	1.0048	99	0.996654	98.8	1.01147									99.7	1.00111	99.6	1.00561									99.4	0.999156			96.2	0.969379	98.7	1.01219					99.3	0.998612	98.7	0.996038
	18	E8-bromicolaNFe7					100	1.01087	99.6	1.00269	99.5	1.01864	99.1	0.997167							99.8	1.00212	99.7	1.00662									98.9	0.99413			99.5	1.00263	97.6	1.00091			98.9	0.998822	99.2	0.997606	99.4	1.0031
	19	E8-bromicolaNFe9					100	1.01087	99.6	1.00269	99.5	1.01864	99.1	0.997167							99.8	1.00212	99.7	1.00662									98.9	0.99413			99.5	1.00263	97.7	1.00194			98.9	0.998822	99.2	0.997606	99.4	1.0031
	20	E8-festucae1017					98.3	0.993681	99.1	0.99766	98.7	1.01045	99.6	1.0022							99.5	0.999104	99.6	1.00561									98.9	0.99413					97.7	1.00194
	21	E8-Fl1					99.6	1.00682	99.1	0.99766	98.7	1.01045									99.5	0.999104	99.6	1.00561															97.7	1.00194
	22	E8-cabralliBlaTG					99	1.00076	99.5	1.00169	99.5	1.01864							99.6	1.00431	99.3	0.997096	99.4	1.00359													99.9	1.00666	98.2	1.00706			98.7	0.996802	99	0.995595	99.6	1.00512
	23	E8-cabralliE7091					99	1.00076	99.5	1.00169	99.5	1.01864							99.6	1.00431	99.3	0.997096	99.4	1.00359									99.6	1.00117			99.9	1.00666	98.2	1.00706			98.7	0.996802	99	0.995595	99.6	1.00512
	24	E8-uncinata					98.9	0.999746	99.1	0.99766	99.3	1.01659							99.6	1.00431	99.6	1.00011	99.6	1.00561	99.8	0.99998							99.4	0.999156			99.9	1.00666	96.5	0.989631			98.9	0.998822	99.7	1.00263	99.6	1.00512
	25	E8-canadensis					99.9	1.00985	99.8	1.00471	91.1	0.932641	99.4	1.00019					99	0.998258	99.6	1.00011	97.5	0.98441	99.9	1.00098							99.8	1.00318			99.8	1.00566	98.4	1.00912					99.4	0.999617
	26	E8-elymi					99.8	1.00884	99.8	1.00471	91.1	0.932641	99.4	1.00019							99.6	1.00011	98.1	0.990468							99.7	0.998376	99.8	1.00318					97.5	0.999886			98.7	0.996802	99.6	1.00163	97.6	0.984937
	27	E8-subspecies					99	1.00076	99	0.996654	99.5	1.01864	99.3	0.999179											99.9	1.00098							99.8	1.00318			99.8	1.00566	99.1	1.01629					99.7	1.00263	99	0.999065
	28	E8-subspecies					99	1.00076	99	0.996654	99.5	1.01864	99.3	0.999179											99.9	1.00098							99.8	1.00318			99.8	1.00566	99.1	1.01629					99.7	1.00263	99	0.999065
	29	E8-E5301					99.9	1.00985	99.2	0.998667	99.9	1.02273									99.8	1.00212	99.6	1.00561									98.9	0.99413			99.8	1.00566	96.6	0.990657					99.7	1.00263	99.1	1.00007
	30	E8-E5859					99.7	1.00783			99.7	1.02068	99.3	0.999179							99.9	1.00312	99.9	1.00864	99.9	1.00098					100	1.00138	99.8	1.00318			99.8	1.00566	97.6	1.00091			98.5	0.994782	99.9	1.00465	99.3	1.00209
	31	E8-E5880					99.7	1.00783			99.7	1.02068	99.3	0.999179							99.9	1.00312	99.9	1.00864	99.9	1.00098					100	1.00138	99.8	1.00318			99.8	1.00566	97.6	1.00091			98.5	0.994782	99.9	1.00465	99.3	1.00209
	32	E8-coenophiala					99.6	1.00682	99.3	0.999674	97.7	1.00021	99.3	0.999179							99.6	1.00011	98.7	0.996525	99.5	0.996974							99.5	1.00016			99.4	1.00162	95.8	0.982452					99.6	1.00163	99.4	1.0031
5	6	E8-E5001					100	1.01087	99.2	0.998667	100	1.02375									100	1.00412	100	1.00965							100	1.00138	100	1.00519			100	1.00767	100	1.02552					100	1.00565	100	1.00916
	7	E500-E5073							99.2	0.998667	99.9	1.02273									99.7	1.00111	98.8	0.997535									99.4	0.999156			98.9	0.996586	95.8	0.982452					99.6	1.00163	98.8	0.997047
	8	E500-E5710							99.7	1.0037	99.6	1.01966									99.7	1.00111	99.4	1.00359							100	1.00138	99.4	0.999156			98.9	0.996586							99.7	1.00263	99.3	1.00209	99.6
	9	E500-E5769							99.7	1.0037	99.6	1.01966									99.7	1.00111	99.4	1.00359							100	1.00138	99.4	0.999156			98.9	0.996586	95.9	0.983478					99.7	1.00263	99.3	1.00209	99.6
	10	E500-E5915							99.2	0.998667	99.6	1.01966									99.7	1.00111	99.4	1.00359									99.4	0.999156			98.9	0.996586	96.4	0.988606					99.7	1.00263	99.3	1.00209
	11	E500-Holcus							99.8	1.00471	99.9	1.02273									99.4	0.9981	98.2	0.991477													99.4	1.00162	96.6	0.990657					99.6	1.00163	98.9	0.998056
	12	E500-sylvatica					97.9	0.989637	99.5	1.00169	98.3	1.00635									99.6	1.00011	98.2	0.991477							99.6	0.997374	99.8	1.00318			99.8	1.00566	95.1	0.975274					99.4	0.999617	99	0.999065	99.1
	13	E500-bromicolaNFe1					99.6	1.00682	98.8	0.99464	99.5	1.01864									99.8	1.00212	99.7	1.00662															98.1	1.00604					99.8	1.00364	99.3	1.00209
	14	E500-stromalonga					99.6	1.00682													99.5	0.999104	98.7	0.996525															99.1	1.01629					99.7	1.00263	99.5	1.00411	99.8
	15	E500-AR5					98.3	0.993681	98.8	0.99464	99.3	1.01659									99.7	1.00111	99.4	1.00359									99.8	1.00318			99.9	1.00666	98	1.00501					99.7	1.00263	98.7	0.996038	99.9
	16	E500-siegali					98.6	0.996713	98.8	0.99464	99.3	1.01659									99.7	1.00111	99.4	1.00359									99.8	1.00318			99.9	1.00666	97.8	1.00296					99.6	1.00163	98.7	0.996038
	17	E500-E2368					99	1.00076	98.8	0.99464	98.8	1.01147									99.7	1.00111	99.5	1.0046									99.4	0.999156			96.2	0.969379	97.4	0.998861					99.3	0.998612	98.8	0.997047
	18	E500-bromicolaNFe7					99.6	1.00682	99.4	1.00068	99.5	1.01864									99.8	1.00212	99.7	1.00662									98.9	0.99413			99.5	1.00263	98	1.00501					99.3	0.998612	99.4	1.0031
	19	E500-bromicolaNFe9					99.6	1.00682	99.4	1.00068	99.5	1.01864									99.8	1.00212	99.7	1.00662									98.9	0.99413			99.5	1.00263	98.1	1.00604					99.3	0.998612	99.4	1.0031
	20	E500-festucae1017					98.4	0.994692	98.9	0.995647	98.7	1.01045									99.5	0.999104	99.6	1.00561									98.9	0.99413					99.7	1.02245
	21	E500-Fl1					99.7	1.00783	98.9	0.995647	98.7	1.01045									99.5	0.999104	99.6	1.00561															99.7	1.02245
	22	E500-cabralliBlaTG					98.6	0.996713	99.3	0.999674	99.5	1.01864									99.3	0.997096	99.3	1.00258													99.9	1.00666	98.6	1.01117					99	0.995595	99.4	1.0031
	23	E500-cabralliE7091					98.6	0.996713	99.3	0.999674	99.5	1.01864									99.3	0.997096	99.3	1.00258									99.6	1.00117			99.9	1.00666	98.6	1.01117					99	0.995595	99.4	1.0031
	24	E500-uncinata					98.5	0.995702	98.9	0.995647	99.3	1.01659									99.6	1.00011	99.5	1.0046									99.4	0.999156			99.9	1.00666	96.5	0.989631					99.7	1.00263	99.5	1.00411
	25	E500-canadensis					99.5	1.00581	99.7	1.0037	91	0.931617									99.8	1.00212	97.5	0.98441									99.8	1.00318			99.8	1.00566	96.7	0.991682					99.4	0.999617
	26	E500-elymi					99.4	1.0048	99.7	1.0037	91	0.931617									99.6	1.00011	98.1	0.990468							99.7	0.998376	99.8	1.00318					99.6	1.02142					99.6	1.00163	95.8	0.966772
	27	E500-subspecies					98.6	0.996713	98.8	0.99464	99.5	1.01864																					99.8	1.00318			99.8	1.00566	97.8	1.00296					99.9	1.00465	98.2	0.990992
	28	E500-subspecies					98.6	0.996713	98.8	0.99464	99.5	1.01864																					99.8	1.00318			99.8	1.00566	97.8	1.00296					99.9	1.00465	98.2	0.990992
	29	E500-E5301					99.5	1.00581	99.1	0.99766	99.9	1.02273									99.8	1.00212	99.5	1.0046									98.9	0.99413			99.8	1.00566	96.7	0.991682					99.7	1.00263	99.1	1.00007
	30	E500-E5859					99.3	1.00379			99.7	1.02068									99.8	1.00212	99.8	1.00763							100	1.00138	99.8	1.00318			99.8	1.00566	99.9	1.0245					99.7	1.00263	98.9	0.998056	99.7
	31	E500-E5880					99.3	1.00379			99.7	1.02068									99.8	1.00212	99.8	1.00763							100	1.00138	99.8	1.00318			99.8	1.00566	99.9	1.0245					99.7	1.00263	98.9	0.998056	99.7
	32	E500-coenophiala					99.2	1.00278	99.2	0.998667	97.6	0.999185									99.8	1.00212	98.7	0.996525									99.5	1.00016			99.4	1.00162	95.8	0.982452					99.6	1.00163	99.1	1.00007
6	7	E5001-E5073							99.9	1.00571	99.9	1.02273									99.7	1.00111	98.8	0.997535									99.4	0.999156			98.9	0.996586	95.8	0.982452					99.6	1.00163	98.8	0.997047
	8	E5001-E5710							99.3	0.999674	99.6	1.01966									99.7	1.00111	99.5	1.0046							100	1.00138	99.4	0.999156			98.9	0.996586							99.7	1.00263	99.3	1.00209
	9	E5001-E5769							99.3	0.999674	99.6	1.01966									99.7	1.00111	99.5	1.0046							100	1.00138	99.4	0.999156			98.9	0.996586	95.9	0.983478					99.7	1.00263	99.3	1.00209
	10	E5001-E5915							99.9	1.00571	99.6	1.01966									99.7	1.00111	99.5	1.0046									99.4	0.999156			98.9	0.996586	96.4	0.988606					99.7	1.00263	99.3	1.00209
	11	E5001-Holcus							99.4	1.00068	99.9	1.02273									99.4	0.9981	98.2	0.991477													99.4	1.00162	96.6	0.990657			99.9	1.00892	99.6	1.00163	98.9	0.998056
	12	E5001-sylvatica	99.4	0.999278			97.9	0.989637	99.1	0.99766	98.3	1.00635							99.4	1.00229	99.6	1.00011	98.2	0.991477							99.6	0.997374	99.8	1.00318			99.8	1.00566	95.1	0.975274					99.4	0.999617	99	0.999065
	13	E5001-bromicolaNFe1					99.6	1.00682	99.6	1.00269	99.5	1.01864							98.5	0.993217	99.8	1.00212	99.7	1.00662															98.1	1.00604					99.8	1.00364	99.3	1.00209
	14	E5001-stromalonga	99.6	1.00129			99.6	1.00682													99.5	0.999104	98.7	0.996525															99.1	1.01629			98.6	0.995792	99.7	1.00263	99.5	1.00411
	15	E5001-AR5					98.3	0.993681	99.6	1.00269	99.3	1.01659							98.4	0.992208	99.7	1.00111	99.5	1.0046									99.8	1.00318			99.9	1.00666	98	1.00501					99.7	1.00263	98.7	0.996038
	16	E5001-siegali	99.4	0.999278			98.6	0.996713	99.6	1.00269	99.3	1.01659							98.5	0.993217	99.7	1.00111	99.5	1.0046									99.8	1.00318			99.9	1.00666	97.8	1.00296					99.6	1.00163	99.3	1.00209
	17	E5001-E2368					99	1.00076	99.6	1.00269	98.8	1.01147									99.7	1.00111	99.6	1.00561									99.4	0.999156			96.2	0.969379	97.4	0.998861					99.3	0.998612	98.8	0.997047
	18	E5001-bromicolaNFe7					99.6	1.00682	99	0.996654	99.5	1.01864									99.8	1.00212	99.7	1.00662									98.9	0.99413			99.5	1.00263	98	1.00501			98.8	0.997812	99.3	0.998612	99.4	1.0031
	19	E5001-bromicolaNFe9					99.6	1.00682	99	0.996654	99.5	1.01864									99.8	1.00212	99.7	1.00662									98.9	0.99413			99.5	1.00263	98.1	1.00604			98.8	0.997812	99.3	0.998612	99.4	1.0031
	20	E5001-festucae1017					98.4	0.994692	99.7	1.0037	98.7	1.01045									99.5	0.999104	99.6	1.00561									98.9	0.99413					99.7	1.02245
	21	E5001-Fl1					99.7	1.00783	99.7	1.0037	98.7	1.01045									99.5	0.999104	99.6	1.00561															99.7	1.02245
	22	E5001-cabralliBlaTG	99.7	1.00229			98.6	0.996713	98.9	0.995647	99.5	1.01864							98.5	0.993217	99.3	0.997096	99.4	1.00359													99.9	1.00666	98.6	1.01117			98.7	0.996802	99	0.995595	99.7	1.00613
	23	E5001-cabralliE7091	99.7	1.00229			98.6	0.996713	98.9	0.995647	99.5	1.01864							98.5	0.993217	99.3	0.997096	99.4	1.00359									99.6	1.00117			99.9	1.00666	98.6	1.01117			98.7	0.996802	99	0.995595	99.7	1.00613
	24	E5001-uncinata					98.5	0.995702	99.7	1.0037	99.3	1.01659							98.6	0.994225	99.6	1.00011	99.6	1.00561									99.4	0.999156			99.9	1.00666	96.5	0.989631			98.8	0.997812	99.7	1.00263	99.7	1.00613
	25	E5001-canadensis	99.6	1.00129			99.5	1.00581	99.2	0.998667	91	0.931617							98.3	0.9912	99.8	1.00212	97.5	0.98441									99.8	1.00318			99.8	1.00566	96.7	0.991682					99.4	0.999617
	26	E5001-elymi					99.4	1.0048	99.2	0.998667	91	0.931617									99.6	1.00011	98.1	0.990468							99.7	0.998376	99.8	1.00318					99.6	1.02142			98.6	0.995792	99.6	1.00163	97.8	0.986956
	27	E5001-subspecies	99.8	1.0033			98.6	0.996713	99.6	1.00269	99.5	1.01864																					99.8	1.00318			99.8	1.00566	97.8	1.00296					99.9	1.00465	99.1	1.00007
	28	E5001-subspecies	99.8	1.0033			98.6	0.996713	99.6	1.00269	99.5	1.01864																					99.8	1.00318			99.8	1.00566	97.8	1.00296					99.9	1.00465	99.1	1.00007
	29	E5001-E5301					99.5	1.00581	99.8	1.00471	99.9	1.02273									99.8	1.00212	99.6	1.00561									98.9	0.99413			99.8	1.00566	96.7	0.991682					99.7	1.00263	99.1	1.00007
	30	E5001-E5859	99.3	0.998273			99.3	1.00379			99.7	1.02068									99.8	1.00212	99.9	1.00864							100	1.00138	99.8	1.00318			99.8	1.00566	99.9	1.0245			98.5	0.994782	99.7	1.00263	99.4	1.0031
	31	E5001-E5880	99.3	0.998273			99.3	1.00379			99.7	1.02068									99.8	1.00212	99.9	1.00864							100	1.00138	99.8	1.00318			99.8	1.00566	99.9	1.0245			98.5	0.994782	99.7	1.00263	99.4	1.0031
	32	E5001-coenophiala	99.6	1.00129			99.2	1.00278	98.7	0.993633	97.6	0.999185									99.8	1.00212	98.7	0.996525									99.5	1.00016			99.4	1.00162	95.8	0.982452					99.6	1.00163	99.5	1.00411
7	8	E5073-E5710							99.2	0.998667	99.7	1.02068	99.9	1.00522							100	1.00412	99.1	1.00056	100	1.00198	99.9	1.00174	100	1.00362			100	1.00519			100	1.00767							99.9	1.00465	99.1	1.00007
	9	E5073-E5769							99.2	0.998667	99.7	1.02068	99.9	1.00522							100	1.00412	99.1	1.00056	100	1.00198	99.9	1.00174	100	1.00362			100	1.00519			100	1.00767	98.7	1.01219					99.9	1.00465	99.1	1.00007
	10	E5073-E5915							99.8	1.00471	99.7	1.02068	99.9	1.00522							100	1.00412	99.1	1.00056	100	1.00198	99.9	1.00174	100	1.00362			100	1.00519			100	1.00767	99.2	1.01732					99.9	1.00465	99.1	1.00007
	11	E5073-Holcus							99.3	0.999674	100	1.02375									99.2	0.996092	98.6	0.995516	99.9	1.00098											99	0.997594	99	1.01527					99.7	1.00263	99.8	1.00714
	12	E5073-sylvatica							99	0.996654	98.4	1.00737	99.3	0.999179							99.5	0.999104	98.5	0.994506	99.8	0.99998							99.3	0.99815			98.9	0.996586	93.7	0.960916					99.3	0.998612	99.6	1.00512
	13	E5073-bromicolaNFe1							99.5	1.00169	99.5	1.01864									99.6	1.00011	99	0.999554															97.3	0.997835					99.4	0.999617	99.3	1.00209
	14	E5073-stromalonga											99.3	0.999179							99.3	0.997096	99.6	1.00561															96.4	0.988606					99.6	1.00163	99.3	1.00209
	15	E5073-AR5							99.5	1.00169	99.3	1.01659	99.9	1.00522							99.5	0.999104	99	0.999554									99.5	1.00016			99	0.997594	96	0.984503					99.6	1.00163	98.5	0.99402
	16	E5073-siegali							99.5	1.00169	99.3	1.01659	100	1.00622							99.5	0.999104	99	0.999554	99.9	1.00098							99.6	1.00117			99	0.997594	95.7	0.981427					99.2	0.997606	98.5	0.99402
	17	E5073-E2368							99.5	1.00169	98.7	1.01045									99.5	0.999104	99.1	1.00056									99.8	1.00318			95.2	0.959303	95.4	0.97835					99.2	0.997606	98.6	0.995029
	18	E5073-bromicolaNFe7							98.9	0.995647	99.5	1.01864	99.9	1.00522							99.6	1.00011	99	0.999554									99.4	0.999156			98.7	0.994571	97.4	0.998861					99.2	0.997606	99.2	1.00108
	19	E5073-bromicolaNFe9							98.9	0.995647	99.5	1.01864	99.9	1.00522							99.6	1.00011	99	0.999554									99.4	0.999156			98.7	0.994571	97.3	0.997835					99.2	0.997606	99.2	1.00108
	20	E5073-festucae1017							99.6	1.00269	98.6	1.00942	99	0.99616							99.3	0.997096	99	0.999554									99.4	0.999156					96	0.984503
	21	E5073-Fl1							99.6	1.00269	98.6	1.00942									99.3	0.997096	99	0.999554															96	0.984503
	22	E5073-cabralliBlaTG							98.8	0.99464	99.6	1.01966									99.2	0.996092	98.8	0.997535													99	0.997594	96.7	0.991682					98.9	0.994589	99.2	1.00108
	23	E5073-cabralliE7091							98.8	0.99464	99.6	1.01966									99.2	0.996092	98.8	0.997535									99.3	0.99815			99	0.997594	96.7	0.991682					98.9	0.994589	99.2	1.00108
	24	E5073-uncinata							99.6	1.00269	99.3	1.01659									99.5	0.999104	99	0.999554	99.7	0.998978							99.8	1.00318			99	0.997594	98.9	1.01424					99.7	1.00263	99.3	1.00209
	25	E5073-canadensis							99.2	0.998667	91	0.931617	98.8	0.994148							99.6	1.00011	98	0.989458	99.8	0.99998			99.4	0.997598			99.4	0.999156			98.9	0.996586	95.2	0.976299					99.4	0.999617
	26	E5073-elymi							99.2	0.998667	91	0.931617	98.8	0.994148							99.5	0.999104	97.5	0.98441			99.4	0.996724	99.5	0.998602			99.4	0.999156					95.8	0.982452					99.5	1.00062	95.4	0.962736
	27	E5073-subspecies							99.5	1.00169	99.6	1.01966	100	1.00622											99.8	0.99998							99.4	0.999156			98.9	0.996586	95.9	0.983478					99.5	1.00062	98.6	0.995029
	28	E5073-subspecies							99.5	1.00169	99.6	1.01966	100	1.00622											99.8	0.99998							99.4	0.999156			98.9	0.996586	95.9	0.983478					99.5	1.00062	98.6	0.995029
	29	E5073-E5301							99.7	1.0037	100	1.02375									99.6	1.00011	99.1	1.00056									99.3	0.99815			98.9	0.996586	99.1	1.01629					99.7	1.00263	99.6	1.00512
	30	E5073-E5859									99.7	1.02068	100	1.00622							99.5	0.999104	98.7	0.996525	99.8	0.99998							99.4	0.999156			99	0.997594	95.9	0.983478					99.4	0.999617	99.1	1.00007
	31	E5073-E5880									99.7	1.02068	100	1.00622							99.5	0.999104	98.7	0.996525	99.8	0.99998							99.4	0.999156			99	0.997594	95.9	0.983478					99.4	0.999617	99.1	1.00007
	32	E5073-coenophiala							98.6	0.992627	97.6	0.999185	98.7	0.993142							99.5	0.999104	99.7	1.00662	99.4	0.995972	99.7	0.999733	99.8	1.00161			99.9	1.00418			98.6	0.993563	98.2	1.00706					99.6	1.00163	98.9	0.998056
8	9	E5710-E5769							100	1.00672	100	1.02375	100	1.00622							100	1.00412	100	1.00965	100	1.00198	100	1.00274	100	1.00362	100	1.00138	100	1.00519			100	1.00767							100	1.00565	100	1.00916	100
	10	E5710-E5915							99.4	1.00068	100	1.02375	100	1.00622							100	1.00412	100	1.00965	100	1.00198	100	1.00274	100	1.00362			100	1.00519			100	1.00767							100	1.00565	100	1.00916
	11	E5710-Holcus							99.9	1.00571	99.7	1.02068									99.2	0.996092	98	0.989458	99.9	1.00098											99	0.997594							99.8	1.00364	99.3	1.00209
	12	E5710-sylvatica							99.6	1.00269	98.1	1.0043	99.1	0.997167							99.5	0.999104	97.9	0.988448	99.8	0.99998					99.6	0.997374	99.3	0.99815			98.9	0.996586							99.4	0.999617	99.4	1.0031	98.8
	13	E5710-bromicolaNFe1							98.9	0.995647	99.2	1.01556									99.6	1.00011	99.7	1.00662																					99.5	1.00062	99.6	1.00512
	14	E5710-stromalonga											99.1	0.997167							99.3	0.997096	98.9	0.998545																					99.7	1.00263	99.8	1.00714	99.5
	15	E5710-AR5							98.9	0.995647	99	1.01352	99.8	1.00421							99.5	0.999104	99.7	1.00662									99.5	1.00016			99	0.997594							99.7	1.00263	99	0.999065	99.6
	16	E5710-siegali							98.9	0.995647	99	1.01352	99.9	1.00522							99.5	0.999104	99.7	1.00662	99.9	1.00098							99.6	1.00117			99	0.997594							99.3	0.998612	99	0.999065
	17	E5710-E2368							98.9	0.995647	98.4	1.00737									99.5	0.999104	99.8	1.00763									99.8	1.00318			95.2	0.959303							99.3	0.998612	99.3	1.00209
	18	E5710-bromicolaNFe7							99.5	1.00169	99.2	1.01556	99.8	1.00421							99.6	1.00011	99.7	1.00662									99.4	0.999156			98.7	0.994571							99.3	0.998612	99.7	1.00613
	19	E5710-bromicolaNFe9							99.5	1.00169	99.2	1.01556	99.8	1.00421							99.6	1.00011	99.7	1.00662									99.4	0.999156			98.7	0.994571							99.3	0.998612	99.7	1.00613
	20	E5710-festucae1017							99	0.996654	98.3	1.00635	98.9	0.995154							99.3	0.997096	99.7	1.00662									99.4	0.999156
	21	E5710-Fl1							99	0.996654	98.3	1.00635									99.3	0.997096	99.7	1.00662
	22	E5710-cabralliBlaTG							99.4	1.00068	99.3	1.01659									99.2	0.996092	99.4	1.00359													99	0.997594							99	0.995595	99.7	1.00613
	23	E5710-cabralliE7091							99.4	1.00068	99.3	1.01659									99.2	0.996092	99.4	1.00359									99.3	0.99815			99	0.997594							99	0.995595	99.7	1.00613
	24	E5710-uncinata							99	0.996654	98.9	1.01249									99.5	0.999104	99.7	1.00662	99.7	0.998978							99.8	1.00318			99	0.997594							99.8	1.00364	99.8	1.00714
	25	E5710-canadensis							99.7	1.0037	90.7	0.928546	98.7	0.993142							99.6	1.00011	97.4	0.9834	99.8	0.99998			99.4	0.997598			99.4	0.999156			98.9	0.996586							99.5	1.00062
	26	E5710-elymi							99.7	1.0037	90.7	0.928546	98.7	0.993142							99.5	0.999104	98.2	0.991477			99.4	0.996724	99.5	0.998602	99.7	0.998376	99.4	0.999156											99.6	1.00163	95.9	0.967782
	27	E5710-subspecies							98.9	0.995647	99.3	1.01659	99.9	1.00522											99.8	0.99998							99.4	0.999156			98.9	0.996586							99.6	1.00163	98.6	0.995029
	28	E5710-subspecies							98.9	0.995647	99.3	1.01659	99.9	1.00522											99.8	0.99998							99.4	0.999156			98.9	0.996586							99.6	1.00163	98.6	0.995029
	29	E5710-E5301							99.2	0.998667	99.7	1.02068									99.6	1.00011	99.7	1.00662									99.3	0.99815			98.9	0.996586							99.8	1.00364	99.5	1.00411
	30	E5710-E5859									99.4	1.01761	99.9	1.00522							99.5	0.999104	99.4	1.00359	99.8	0.99998					100	1.00138	99.4	0.999156			99	0.997594							99.5	1.00062	99.3	1.00209	99.7
	31	E5710-E5880									99.4	1.01761	99.9	1.00522							99.5	0.999104	99.4	1.00359	99.8	0.99998					100	1.00138	99.4	0.999156			99	0.997594							99.5	1.00062	99.3	1.00209	99.7
	32	E5710-coenophiala							99.2	0.998667	97.3	0.996113	98.6	0.992136							99.5	0.999104	99	0.999554	99.4	0.995972	99.8	1.00074	99.8	1.00161			99.9	1.00418			98.6	0.993563							99.7	1.00263	99.5	1.00411
9	10	E5769-E5915							99.4	1.00068	100	1.02375	100	1.00622							100	1.00412	100	1.00965	100	1.00198	100	1.00274	100	1.00362			100	1.00519			100	1.00767	99.4	1.01937					100	1.00565	100	1.00916
	11	E5769-Holcus							99.9	1.00571	99.7	1.02068									99.2	0.996092	98	0.989458	99.9	1.00098											99	0.997594	99.1	1.01629					99.8	1.00364	99.3	1.00209
	12	E5769-sylvatica							99.6	1.00269	98.1	1.0043	99.1	0.997167							99.5	0.999104	97.9	0.988448	99.8	0.99998					99.6	0.997374	99.3	0.99815			98.9	0.996586	94.8	0.972197					99.4	0.999617	99.4	1.0031	98.8
	13	E5769-bromicolaNFe1							98.9	0.995647	99.2	1.01556									99.6	1.00011	99.7	1.00662															96.4	0.988606					99.5	1.00062	99.6	1.00512
	14	E5769-stromalonga											99.1	0.997167							99.3	0.997096	98.9	0.998545															95.4	0.97835					99.7	1.00263	99.8	1.00714	99.5
	15	E5769-AR5							98.9	0.995647	99	1.01352	99.8	1.00421							99.5	0.999104	99.7	1.00662									99.5	1.00016			99	0.997594	96.1	0.985529					99.7	1.00263	99	0.999065	99.6
	16	E5769-siegali							98.9	0.995647	99	1.01352	99.9	1.00522							99.5	0.999104	99.7	1.00662	99.9	1.00098							99.6	1.00117			99	0.997594	95.8	0.982452					99.3	0.998612	99	0.999065
	17	E5769-E2368							98.9	0.995647	98.4	1.00737									99.5	0.999104	99.8	1.00763									99.8	1.00318			95.2	0.959303	95.5	0.979376					99.3	0.998612	99.3	1.00209
	18	E5769-bromicolaNFe7							99.5	1.00169	99.2	1.01556	99.8	1.00421							99.6	1.00011	99.7	1.00662									99.4	0.999156			98.7	0.994571	96.4	0.988606					99.3	0.998612	99.7	1.00613
	19	E5769-bromicolaNFe9							99.5	1.00169	99.2	1.01556	99.8	1.00421							99.6	1.00011	99.7	1.00662									99.4	0.999156			98.7	0.994571	96.4	0.988606					99.3	0.998612	99.7	1.00613
	20	E5769-festucae1017							99	0.996654	98.3	1.00635	98.9	0.995154							99.3	0.997096	99.7	1.00662									99.4	0.999156					96.1	0.985529
	21	E5769-Fl1							99	0.996654	98.3	1.00635									99.3	0.997096	99.7	1.00662															96.1	0.985529
	22	E5769-cabralliBlaTG							99.4	1.00068	99.3	1.01659									99.2	0.996092	99.4	1.00359													99	0.997594	96.8	0.992708					99	0.995595	99.7	1.00613
	23	E5769-cabralliE7091							99.4	1.00068	99.3	1.01659									99.2	0.996092	99.4	1.00359									99.3	0.99815			99	0.997594	96.8	0.992708					99	0.995595	99.7	1.00613
	24	E5769-uncinata							99	0.996654	98.9	1.01249									99.5	0.999104	99.7	1.00662	99.7	0.998978							99.8	1.00318			99	0.997594	99	1.01527					99.8	1.00364	99.8	1.00714
	25	E5769-canadensis							99.7	1.0037	90.7	0.928546	98.7	0.993142							99.6	1.00011	97.4	0.9834	99.8	0.99998			99.4	0.997598			99.4	0.999156			98.9	0.996586	96.4	0.988606					99.5	1.00062
	26	E5769-elymi							99.7	1.0037	90.7	0.928546	98.7	0.993142							99.5	0.999104	98.2	0.991477			99.4	0.996724	99.5	0.998602	99.7	0.998376	99.4	0.999156					95.9	0.983478					99.6	1.00163	95.9	0.967782
	27	E5769-subspecies							98.9	0.995647	99.3	1.01659	99.9	1.00522											99.8	0.99998							99.4	0.999156			98.9	0.996586	95.9	0.983478					99.6	1.00163	98.6	0.995029
	28	E5769-subspecies							98.9	0.995647	99.3	1.01659	99.9	1.00522											99.8	0.99998							99.4	0.999156			98.9	0.996586	95.9	0.983478					99.6	1.00163	98.6	0.995029
	29	E5769-E5301							99.2	0.998667	99.7	1.02068									99.6	1.00011	99.7	1.00662									99.3	0.99815			98.9	0.996586	99.2	1.01732					99.8	1.00364	99.5	1.00411
	30	E5769-E5859									99.4	1.01761	99.9	1.00522							99.5	0.999104	99.4	1.00359	99.8	0.99998					100	1.00138	99.4	0.999156			99	0.997594	96	0.984503					99.5	1.00062	99.3	1.00209	99.7
	31	E5769-E5880									99.4	1.01761	99.9	1.00522							99.5	0.999104	99.4	1.00359	99.8	0.99998					100	1.00138	99.4	0.999156			99	0.997594	96	0.984503					99.5	1.00062	99.3	1.00209	99.7
	32	E5769-coenophiala							99.2	0.998667	97.3	0.996113	98.6	0.992136							99.5	0.999104	99	0.999554	99.4	0.995972	99.8	1.00074	99.8	1.00161			99.9	1.00418			98.6	0.993563	98.3	1.00809					99.7	1.00263	99.5	1.00411
10	11	E5915-Holcus							99.3	0.999674	99.7	1.02068									99.2	0.996092	98	0.989458	99.9	1.00098											99	0.997594	99.7	1.02245					99.8	1.00364	99.3	1.00209
	12	E5915-sylvatica							99	0.996654	98.1	1.0043	99.1	0.997167							99.5	0.999104	97.9	0.988448	99.8	0.99998							99.3	0.99815			98.9	0.996586	94.2	0.966044					99.4	0.999617	99.4	1.0031
	13	E5915-bromicolaNFe1							99.5	1.00169	99.2	1.01556									99.6	1.00011	99.7	1.00662															96.8	0.992708					99.5	1.00062	99.6	1.00512
	14	E5915-stromalonga											99.1	0.997167							99.3	0.997096	98.9	0.998545															95.8	0.982452					99.7	1.00263	99.8	1.00714
	15	E5915-AR5							99.5	1.00169	99	1.01352	99.8	1.00421							99.5	0.999104	99.7	1.00662									99.5	1.00016			99	0.997594	96.6	0.990657					99.7	1.00263	99	0.999065
	16	E5915-siegali							99.5	1.00169	99	1.01352	99.9	1.00522							99.5	0.999104	99.7	1.00662	99.9	1.00098							99.6	1.00117			99	0.997594	96.4	0.988606					99.3	0.998612	99	0.999065
	17	E5915-E2368							99.5	1.00169	98.4	1.00737									99.5	0.999104	99.8	1.00763									99.8	1.00318			95.2	0.959303	96.1	0.985529					99.3	0.998612	99.3	1.00209
	18	E5915-bromicolaNFe7							98.9	0.995647	99.2	1.01556	99.8	1.00421							99.6	1.00011	99.7	1.00662									99.4	0.999156			98.7	0.994571	96.9	0.993733					99.3	0.998612	99.7	1.00613
	19	E5915-bromicolaNFe9							98.9	0.995647	99.2	1.01556	99.8	1.00421							99.6	1.00011	99.7	1.00662									99.4	0.999156			98.7	0.994571	96.8	0.992708					99.3	0.998612	99.7	1.00613
	20	E5915-festucae1017							99.6	1.00269	98.3	1.00635	98.9	0.995154							99.3	0.997096	99.7	1.00662									99.4	0.999156					96.7	0.991682
	21	E5915-Fl1							99.6	1.00269	98.3	1.00635									99.3	0.997096	99.7	1.00662															96.7	0.991682
	22	E5915-cabralliBlaTG							98.8	0.99464	99.3	1.01659									99.2	0.996092	99.4	1.00359													99	0.997594	97.3	0.997835					99	0.995595	99.7	1.00613
	23	E5915-cabralliE7091							98.8	0.99464	99.3	1.01659									99.2	0.996092	99.4	1.00359									99.3	0.99815			99	0.997594	97.3	0.997835					99	0.995595	99.7	1.00613
	24	E5915-uncinata							99.6	1.00269	98.9	1.01249									99.5	0.999104	99.7	1.00662	99.7	0.998978							99.8	1.00318			99	0.997594	99.6	1.02142					99.8	1.00364	99.8	1.00714
	25	E5915-canadensis							99.2	0.998667	90.7	0.928546	98.7	0.993142							99.6	1.00011	97.4	0.9834	99.8	0.99998			99.4	0.997598			99.4	0.999156			98.9	0.996586	95.8	0.982452					99.5	1.00062
	26	E5915-elymi							99.2	0.998667	90.7	0.928546	98.7	0.993142							99.5	0.999104	98.2	0.991477			99.4	0.996724	99.5	0.998602			99.4	0.999156					96.5	0.989631					99.6	1.00163	95.9	0.967782
	27	E5915-subspecies							99.5	1.00169	99.3	1.01659	99.9	1.00522											99.8	0.99998							99.4	0.999156			98.9	0.996586	96.5	0.989631					99.6	1.00163	98.6	0.995029
	28	E5915-subspecies							99.5	1.00169	99.3	1.01659	99.9	1.00522											99.8	0.99998							99.4	0.999156			98.9	0.996586	96.5	0.989631					99.6	1.00163	98.6	0.995029
	29	E5915-E5301							99.7	1.0037	99.7	1.02068									99.6	1.00011	99.7	1.00662									99.3	0.99815			98.9	0.996586	99.7	1.02245					99.8	1.00364	99.5	1.00411
	30	E5915-E5859									99.4	1.01761	99.9	1.00522							99.5	0.999104	99.4	1.00359	99.8	0.99998							99.4	0.999156			99	0.997594	96.5	0.989631					99.5	1.00062	99.3	1.00209
	31	E5915-E5880									99.4	1.01761	99.9	1.00522							99.5	0.999104	99.4	1.00359	99.8	0.99998							99.4	0.999156			99	0.997594	96.5	0.989631					99.5	1.00062	99.3	1.00209
	32	E5915-coenophiala							98.6	0.992627	97.3	0.996113	98.6	0.992136							99.5	0.999104	99	0.999554	99.4	0.995972	99.8	1.00074	99.8	1.00161			99.9	1.00418			98.6	0.993563	98.9	1.01424					99.7	1.00263	99.5	1.00411
11	12	Holcus-sylvatica							99.7	1.0037	98.4	1.00737									99.2	0.996092	99.5	1.0046	99.9	1.00098											99.4	1.00162	94.4	0.968095					99.3	0.998612	99.7	1.00613
	13	Holcus-bromicolaNFe1							99	0.996654	99.5	1.01864									99.3	0.997096	98.1	0.990468															97	0.994759					99.4	0.999617	99.5	1.00411
	14	Holcus-stromalonga																			99.1	0.995088	98.5	0.994506															96	0.984503			98.7	0.996802	99.6	1.00163	99.5	1.00411
	15	Holcus-AR5							99	0.996654	99.3	1.01659									99.2	0.996092	98	0.989458													99.5	1.00263	96.8	0.992708					99.6	1.00163	98.7	0.996038
	16	Holcus-siegali							99	0.996654	99.3	1.01659									99.2	0.996092	98	0.989458	100	1.00198											99.5	1.00263	96.5	0.989631					99.2	0.997606	98.7	0.996038
	17	Holcus-E2368							99	0.996654	98.7	1.01045									99.2	0.996092	98.2	0.991477													95.7	0.964341	96.2	0.986554					99.2	0.997606	98.8	0.997047
	18	Holcus-bromicolaNFe7							99.6	1.00269	99.5	1.01864									99.3	0.997096	98.1	0.990468													99.1	0.998602	97	0.994759			98.9	0.998822	99.2	0.997606	99.4	1.0031
	19	Holcus-bromicolaNFe9							99.6	1.00269	99.5	1.01864									99.3	0.997096	98.1	0.990468													99.1	0.998602	97	0.994759			98.9	0.998822	99.2	0.997606	99.4	1.0031
	20	Holcus-festucae1017							99.1	0.99766	98.6	1.00942									99.1	0.995088	98	0.989458															96.8	0.992708
	21	Holcus-Fl1							99.1	0.99766	98.6	1.00942									99.1	0.995088	98	0.989458															96.8	0.992708
	22	Holcus-cabralliBlaTG							99.5	1.00169	99.6	1.01966									98.9	0.99308	97.8	0.987439													99.5	1.00263	97.5	0.999886			98.7	0.996802	98.9	0.994589	99.4	1.0031
	23	Holcus-cabralliE7091							99.5	1.00169	99.6	1.01966									98.9	0.99308	97.8	0.987439													99.5	1.00263	97.5	0.999886			98.7	0.996802	98.9	0.994589	99.4	1.0031
	24	Holcus-uncinata							99.1	0.99766	99.3	1.01659									99.2	0.996092	98	0.989458	99.8	0.99998											99.5	1.00263	99.7	1.02245			98.9	0.998822	99.7	1.00263	99.5	1.00411
	25	Holcus-canadensis							99.8	1.00471	91	0.931617									99.3	0.997096	97.3	0.98239	99.9	1.00098											99.4	1.00162	96	0.984503					99.3	0.998612
	26	Holcus-elymi							99.8	1.00471	91	0.931617									99.2	0.996092	96.5	0.974313															96.7	0.991682			98.7	0.996802	99.5	1.00062	95.6	0.964754
	27	Holcus-subspecies							99	0.996654	99.6	1.01966													99.9	1.00098											99.4	1.00162	96.6	0.990657					99.5	1.00062	98.8	0.997047
	28	Holcus-subspecies							99	0.996654	99.6	1.01966													99.9	1.00098											99.4	1.00162	96.6	0.990657					99.5	1.00062	98.8	0.997047
	29	Holcus-E5301							99.2	0.998667	100	1.02375									99.3	0.997096	98.1	0.990468													99.4	1.00162	99.9	1.0245					99.7	1.00263	99.8	1.00714
	30	Holcus-E5859									99.7	1.02068									99.2	0.996092	98.1	0.990468	99.9	1.00098											99.4	1.00162	96.7	0.991682			98.5	0.994782	99.4	0.999617	99.3	1.00209
	31	Holcus-E5880									99.7	1.02068									99.2	0.996092	98.1	0.990468	99.9	1.00098											99.4	1.00162	96.7	0.991682			98.5	0.994782	99.4	0.999617	99.3	1.00209
	32	Holcus-coenophiala							99.3	0.999674	97.6	0.999185									99.2	0.996092	98.5	0.994506	99.5	0.996974											99	0.997594	99.1	1.01629					99.6	1.00163	99.1	1.00007
12	13	sylvatica-bromicolaNFe1					98.3	0.993681	99.3	0.999674	98.7	1.01045					98.2	1.00416	98.9	0.99725	99.5	0.999104	98.1	0.990468															95.6	0.980401					99.3	0.998612	99.6	1.00512
	14	sylvatica-stromalonga	99.6	1.00129			98.3	0.993681					99.8	1.00421			98	1.00211			99.6	1.00011	98.5	0.994506															94.6	0.970146					99.4	0.999617	99.6	1.00512	99.2
	15	sylvatica-AR5					98.8	0.998735	99.3	0.999674	98.5	1.0084	99.1	0.997167					98.7	0.995233	99.5	0.999104	97.9	0.988448									99.8	1.00318			99.9	1.00666	97.1	0.995784					99.6	1.00163	98.8	0.997047	99.1
	16	sylvatica-siegali	99.5	1.00028			99.1	1.00177	99.3	0.999674	98.5	1.0084	99.3	0.999179					98.9	0.99725	99.5	0.999104	97.9	0.988448	99.9	1.00098							99.7	1.00217			99.9	1.00666	96.8	0.992708					99	0.995595	98.8	0.997047
	17	sylvatica-E2368					97.7	0.987616	99.2	0.998667	97.5	0.998161									99.5	0.999104	98	0.989458									99.3	0.99815			96.1	0.968372	96.5	0.989631					99.1	0.9966	98.8	0.997047
	18	sylvatica-bromicolaNFe7					98.3	0.993681	99.9	1.00571	98.7	1.01045	99.1	0.997167			97.9	1.00109			99.5	0.999104	98.1	0.990468									98.9	0.99413			99.5	1.00263	95.5	0.979376					99	0.995595	99.5	1.00411
	19	sylvatica-bromicolaNFe9					98.3	0.993681	99.9	1.00571	98.7	1.01045	99.1	0.997167			97.9	1.00109			99.5	0.999104	98.1	0.990468									98.9	0.99413			99.5	1.00263	95.6	0.980401					99	0.995595	99.5	1.00411
	20	sylvatica-festucae1017					96.7	0.977507	99.2	0.998667	97.4	0.997137	99.6	1.0022							99.6	1.00011	98	0.989458									98.9	0.99413					95.3	0.977325
	21	sylvatica-Fl1					97.9	0.989637	99.2	0.998667	97.4	0.997137									99.6	1.00011	98	0.989458															95.3	0.977325
	22	sylvatica-cabralliBlaTG	99.3	0.998273			99.1	1.00177	99.8	1.00471	98.8	1.01147							98.9	0.99725	99.5	0.999104	97.7	0.986429													99.9	1.00666	96	0.984503					98.8	0.993583	99.5	1.00411
	23	sylvatica-cabralliE7091	99.3	0.998273			99.1	1.00177	99.8	1.00471	98.8	1.01147							98.9	0.99725	99.5	0.999104	97.7	0.986429									99.5	1.00016			99.9	1.00666	96	0.984503					98.8	0.993583	99.5	1.00411
	24	sylvatica-uncinata					99	1.00076	99.2	0.998667	98.2	1.00533							98.9	0.99725	99.4	0.9981	97.9	0.988448	99.7	0.998978							99.3	0.99815			99.9	1.00666	94.3	0.96707					99.5	1.00062	99.6	1.00512
	25	sylvatica-canadensis	99.6	1.00129			98.2	0.99267	99.5	1.00169	90	0.921379	99.4	1.00019					98.6	0.994225	99.6	1.00011	97.3	0.98239	99.8	0.99998							99.9	1.00418	82.2	0.932678	99.8	1.00566	97.4	0.998861	99.4	0.997992			99.5	1.00062
	26	sylvatica-elymi					98.1	0.991659	99.5	1.00169	90	0.921379	99.4	1.00019							99.5	0.999104	96.5	0.974313							99.4	0.995371	99.9	1.00418	82.2	0.932678			95.2	0.976299					99.4	0.999617	95.7	0.965763
	27	sylvatica-subspecies	99.4	0.999278			99.3	1.00379	99.3	0.999674	98.8	1.01147	99.3	0.999179											99.8	0.99998							99.9	1.00418			100	1.00767	96.9	0.993733					99.3	0.998612	98.8	0.997047
	28	sylvatica-subspecies	99.4	0.999278			99.3	1.00379	99.3	0.999674	98.8	1.01147	99.3	0.999179											99.8	0.99998							99.9	1.00418			100	1.00767	96.9	0.993733					99.3	0.998612	98.8	0.997047
	29	sylvatica-E5301					98.2	0.99267	99.2	0.998667	98.4	1.00737									99.5	0.999104	98.1	0.990468									98.8	0.993125			100	1.00767	94.5	0.969121					99.5	1.00062	99.9	1.00815
	30	sylvatica-E5859	98.9	0.994252			98	0.990648			98.3	1.00635	99.3	0.999179			99.6	1.01847			99.4	0.9981	98.1	0.990468	99.8	0.99998					99.6	0.997374	99.8	1.00318			99.8	1.00566	95.1	0.975274					99.3	0.998612	99.4	1.0031	98.9
	31	sylvatica-E5880	98.9	0.994252			98	0.990648			98.3	1.00635	99.3	0.999179			99.6	1.01847			99.4	0.9981	98.1	0.990468	99.8	0.99998					99.6	0.997374	99.8	1.00318			99.8	1.00566	95.1	0.975274					99.3	0.998612	99.4	1.0031	98.9
	32	sylvatica-coenophiala	99.6	1.00129			97.9	0.989637	99.3	0.999674	97	0.993042	99.3	0.999179			98.3	1.00518			99.5	0.999104	98.5	0.994506	99.4	0.995972							99.4	0.999156			99.4	1.00162	93.7	0.960916					99.4	0.999617	99.2	1.00108
13	14	bromicolaNFe1-stromalonga					100	1.01087									99	1.01234			99.5	0.999104	98.9	0.998545															98.6	1.01117					99.5	1.00062	99.8	1.00714
	15	bromicolaNFe1-AR5					98.7	0.997724	99.8	1.00471	99.7	1.02068							99.4	1.00229	99.9	1.00312	99.7	1.00662															98.4	1.00912					99.6	1.00163	99	0.999065
	16	bromicolaNFe1-siegali					99	1.00076	99.8	1.00471	99.7	1.02068							99.5	1.0033	99.9	1.00312	99.7	1.00662															98.1	1.00604					99.5	1.00062	99	0.999065
	17	bromicolaNFe1-E2368					99.4	1.0048	99.7	1.0037	98.5	1.0084									99.9	1.00312	99.8	1.00763															97.8	1.00296					99.2	0.997606	99.1	1.00007
	18	bromicolaNFe1-bromicolaNFe7					100	1.01087	99.4	1.00068	100	1.02375					99.6	1.01847			100	1.00412	100	1.00965															99.9	1.0245					99.1	0.9966	99.7	1.00613
	19	bromicolaNFe1-bromicolaNFe9					100	1.01087	99.4	1.00068	100	1.02375					99.6	1.01847			100	1.00412	100	1.00965															99.9	1.0245					99.1	0.9966	99.7	1.00613
	20	bromicolaNFe1-festucae1017					98.3	0.993681	99.7	1.0037	98.4	1.00737									99.7	1.00111	99.8	1.00763															98.3	1.00809
	21	bromicolaNFe1-Fl1					99.6	1.00682	99.7	1.0037	98.4	1.00737									99.7	1.00111	99.8	1.00763															98.3	1.00809
	22	bromicolaNFe1-cabralliBlaTG					99	1.00076	99.1	0.99766	99.9	1.02273							99.5	1.0033	99.5	0.999104	99.5	1.0046															99.2	1.01732					98.9	0.994589	99.7	1.00613
	23	bromicolaNFe1-cabralliE7091					99	1.00076	99.1	0.99766	99.9	1.02273							99.5	1.0033	99.5	0.999104	99.5	1.0046															99.2	1.01732					98.9	0.994589	99.7	1.00613
	24	bromicolaNFe1-uncinata					98.9	0.999746	99.7	1.0037	99.3	1.01659							99.5	1.0033	99.8	1.00212	99.7	1.00662															96.9	0.993733					99.6	1.00163	99.8	1.00714
	25	bromicolaNFe1-canadensis					99.9	1.00985	98.8	0.99464	91	0.931617							99	0.998258	99.7	1.00111	97.5	0.98441															97.2	0.99681					99.3	0.998612
	26	bromicolaNFe1-elymi					99.8	1.00884	98.8	0.99464	91	0.931617									99.7	1.00111	98.3	0.992487															98.1	1.00604					99.5	1.00062	95.9	0.967782
	27	bromicolaNFe1-subspecies					99	1.00076	99.8	1.00471	99.9	1.02273																											98.3	1.00809					99.7	1.00263	98.6	0.995029
	28	bromicolaNFe1-subspecies					99	1.00076	99.8	1.00471	99.9	1.02273																											98.3	1.00809					99.7	1.00263	98.6	0.995029
	29	bromicolaNFe1-E5301					99.9	1.00985	99.7	1.0037	99.5	1.01864									100	1.00412	99.8	1.00763															97.1	0.995784					99.6	1.00163	99.6	1.00512
	30	bromicolaNFe1-E5859					99.7	1.00783			99.4	1.01761					98.2	1.00416			99.7	1.00111	99.6	1.00561															98.1	1.00604					99.6	1.00163	99.3	1.00209
	31	bromicolaNFe1-E5880					99.7	1.00783			99.4	1.01761					98.2	1.00416			99.7	1.00111	99.6	1.00561															98.1	1.00604					99.6	1.00163	99.3	1.00209
	32	bromicolaNFe1-coenophiala					99.6	1.00682	98.6	0.992627	97.4	0.997137					99.3	1.01541			99.5	0.999104	98.9	0.998545															96.3	0.98758					99.5	1.00062	99.5	1.00411
14	15	stromalonga-AR5					98.7	0.997724					99.1	0.997167							99.5	0.999104	98.9	0.998545															97.4	0.998861					99.7	1.00263	99.2	1.00108	99.8
	16	stromalonga-siegali	99.6	1.00129			99	1.00076					99.3	0.999179							99.5	0.999104	98.9	0.998545															97.2	0.99681					99.3	0.998612	99.2	1.00108
	17	stromalonga-E2368					99.4	1.0048													99.5	0.999104	99	0.999554															96.8	0.992708					99.3	0.998612	99.3	1.00209
	18	stromalonga-bromicolaNFe7					100	1.01087					99.1	0.997167			98.7	1.00927			99.5	0.999104	98.9	0.998545															98.5	1.01014			99	0.999832	99.3	0.998612	99.9	1.00815
	19	stromalonga-bromicolaNFe9					100	1.01087					99.1	0.997167			98.7	1.00927			99.5	0.999104	98.9	0.998545															98.6	1.01117			99	0.999832	99.3	0.998612	99.9	1.00815
	20	stromalonga-festucae1017					98.2	0.99267					99.8	1.00421							99.7	1.00111	99	0.999554															99.2	1.01732
	21	stromalonga-Fl1					99.6	1.00682													99.7	1.00111	99	0.999554															99.2	1.01732
	22	stromalonga-cabralliBlaTG	99.6	1.00129			99	1.00076													99.5	0.999104	98.7	0.996525															98	1.00501			98.8	0.997812	99	0.995595	99.9	1.00815
	23	stromalonga-cabralliE7091	99.6	1.00129			99	1.00076													99.5	0.999104	98.7	0.996525															98	1.00501			98.8	0.997812	99	0.995595	99.9	1.00815
	24	stromalonga-uncinata					98.9	0.999746													99.4	0.9981	98.9	0.998545															95.9	0.983478			98.8	0.997812	99.7	1.00263	100	1.00916
	25	stromalonga-canadensis	99.7	1.00229			99.9	1.00985					99.6	1.0022							99.5	0.999104	97.9	0.988448															96.2	0.986554					99.4	0.999617
	26	stromalonga-elymi					99.8	1.00884					99.6	1.0022							99.5	0.999104	97.6	0.985419															99	1.01527			98.8	0.997812	99.6	1.00163	96.1	0.9698
	27	stromalonga-subspecies	99.6	1.00129			99	1.00076					99.3	0.999179																									97.3	0.997835					99.6	1.00163	98.8	0.997047
	28	stromalonga-subspecies	99.6	1.00129			99	1.00076					99.3	0.999179																									97.3	0.997835					99.6	1.00163	98.8	0.997047
	29	stromalonga-E5301					99.9	1.00985													99.5	0.999104	99	0.999554															96.1	0.985529					99.7	1.00263	99.6	1.00512
	30	stromalonga-E5859	99.1	0.996262			99.7	1.00783					99.3	0.999179			98.1	1.00314			99.5	0.999104	98.6	0.995516															99.1	1.01629			98.7	0.996802	99.5	1.00062	99.5	1.00411	99.6
	31	stromalonga-E5880	99.1	0.996262			99.7	1.00783					99.3	0.999179			98.1	1.00314			99.5	0.999104	98.6	0.995516															99.1	1.01629			98.7	0.996802	99.5	1.00062	99.5	1.00411	99.6
	32	stromalonga-coenophiala	99.7	1.00229			99.6	1.00682					99.5	1.00119			99.2	1.01438			99.4	0.9981	99.5	1.0046															95.3	0.977325					99.6	1.00163	99.6	1.00512
15	16	AR5-siegali					99.5	1.00581	99.8	1.00471	100	1.02375	99.9	1.00522					99.8	1.00633	100	1.00412	99.9	1.00864									99.7	1.00217			100	1.00767	99.7	1.02245					99.3	0.998612	100	1.00916
	17	AR5-E2368					98.1	0.991659	99.7	1.0037	98.3	1.00635									99.8	1.00212	99.7	1.00662									99.5	1.00016			96.2	0.969379	99.4	1.01937					99.5	1.00062	98.7	0.996038
	18	AR5-bromicolaNFe7					98.7	0.997724	99.2	0.998667	99.7	1.02068	99.8	1.00421							99.9	1.00312	99.7	1.00662									99	0.995135			99.6	1.00364	98.4	1.00912					99.3	0.998612	99.1	1.00007
	19	AR5-bromicolaNFe9					98.7	0.997724	99.2	0.998667	99.7	1.02068	99.8	1.00421							99.9	1.00312	99.7	1.00662									99	0.995135			99.6	1.00364	98.4	1.00912					99.3	0.998612	99.1	1.00007
	20	AR5-festucae1017					97.1	0.98155	99.7	1.0037	98.2	1.00533	98.9	0.995154							99.6	1.00011	99.7	1.00662									99	0.995135					98.2	1.00706
	21	AR5-Fl1					98.4	0.994692	99.7	1.0037	98.2	1.00533									99.6	1.00011	99.7	1.00662															98.2	1.00706
	22	AR5-cabralliBlaTG					99.5	1.00581	99.1	0.99766	99.7	1.02068							99.5	1.0033	99.5	0.999104	99.5	1.0046													100	1.00767	98.9	1.01424					99.1	0.9966	99.1	1.00007
	23	AR5-cabralliE7091					99.5	1.00581	99.1	0.99766	99.7	1.02068							99.5	1.0033	99.5	0.999104	99.5	1.0046									99.5	1.00016			100	1.00767	98.9	1.01424					99.1	0.9966	99.1	1.00007
	24	AR5-uncinata					99.6	1.00682	99.7	1.0037	99.1	1.01454							99.5	1.0033	99.8	1.00212	99.7	1.00662									99.5	1.00016			100	1.00767	96.7	0.991682					99.8	1.00364	99.2	1.00108
	25	AR5-canadensis					98.6	0.996713	98.8	0.99464	90.9	0.930593	98.7	0.993142					99.2	1.00028	99.6	1.00011	97.4	0.9834									99.9	1.00418			99.9	1.00666	98.7	1.01219					99.6	1.00163
	26	AR5-elymi					98.7	0.997724	98.8	0.99464	90.9	0.930593	98.7	0.993142							99.6	1.00011	98.2	0.991477									99.9	1.00418					98.1	1.00604					99.8	1.00364	95.3	0.961727
	27	AR5-subspecies					99.5	1.00581	99.8	1.00471	99.7	1.02068	99.9	1.00522																			99.9	1.00418			99.9	1.00666	99.8	1.02347					99.6	1.00163	98	0.988974
	28	AR5-subspecies					99.5	1.00581	99.8	1.00471	99.7	1.02068	99.9	1.00522																			99.9	1.00418			99.9	1.00666	99.8	1.02347					99.6	1.00163	98	0.988974
	29	AR5-E5301					98.8	0.998735	99.7	1.0037	99.3	1.01659									99.9	1.00312	99.7	1.00662									98.9	0.99413			99.9	1.00666	96.9	0.993733					99.8	1.00364	98.8	0.997047
	30	AR5-E5859					98.4	0.994692			99.2	1.01556	99.9	1.00522							99.6	1.00011	99.4	1.00359									99.8	1.00318			99.9	1.00666	98	1.00501					99.6	1.00163	98.7	0.996038	99.7
	31	AR5-E5880					98.4	0.994692			99.2	1.01556	99.9	1.00522							99.6	1.00011	99.4	1.00359									99.8	1.00318			99.9	1.00666	98	1.00501					99.6	1.00163	98.7	0.996038	99.7
	32	AR5-coenophiala					98.3	0.993681	98.6	0.992627	97.2	0.99509	98.6	0.992136							99.5	0.999104	98.9	0.998545									99.5	1.00016			99.5	1.00263	96	0.984503					99.7	1.00263	98.8	0.997047
16	17	siegalii-E2368					98.6	0.996713	99.7	1.0037	98.3	1.00635									99.8	1.00212	99.7	1.00662									99.5	1.00016			96.2	0.969379	99.6	1.02142					98.9	0.994589	98.7	0.996038
	18	siegalii-bromicolaNFe7					99	1.00076	99.2	0.998667	99.7	1.02068	99.9	1.00522							99.9	1.00312	99.7	1.00662									99	0.995135			99.6	1.00364	98	1.00501					98.9	0.994589	99.1	1.00007
	19	siegalii-bromicolaNFe9					99	1.00076	99.2	0.998667	99.7	1.02068	99.9	1.00522							99.9	1.00312	99.7	1.00662									99	0.995135			99.6	1.00364	98.1	1.00604					98.9	0.994589	99.1	1.00007
	20	siegalii-festucae1017					97.3	0.983572	99.7	1.0037	98.2	1.00533	99	0.99616							99.6	1.00011	99.7	1.00662									99	0.995135					98.1	1.00604
	21	siegalii-Fl1					98.6	0.996713	99.7	1.0037	98.2	1.00533									99.6	1.00011	99.7	1.00662															98.1	1.00604
	22	siegalii-cabralliBlaTG	99.3	0.998273			99.8	1.00884	99.1	0.99766	99.7	1.02068							99.7	1.00532	99.5	0.999104	99.5	1.0046													100	1.00767	98.6	1.01117					99.1	0.9966	99.5	1.00411
	23	siegalii-cabralliE7091	99.3	0.998273			99.8	1.00884	99.1	0.99766	99.7	1.02068							99.7	1.00532	99.5	0.999104	99.5	1.0046									99.7	1.00217			100	1.00767	98.6	1.01117					99.1	0.9966	99.5	1.00411
	24	siegalii-uncinata					99.8	1.00884	99.7	1.0037	99.1	1.01454							99.6	1.00431	99.8	1.00212	99.7	1.00662	99.8	0.99998							99.5	1.00016			100	1.00767	96.5	0.989631					99.3	0.998612	99.5	1.00411
	25	siegalii-canadensis	99.5	1.00028			98.9	0.999746	98.8	0.99464	90.9	0.930593	98.8	0.994148					99.1	0.999267	99.6	1.00011	97.4	0.9834	99.9	1.00098							99.8	1.00318			99.9	1.00666	98.3	1.00809					99	0.995595
	26	siegalii-elymi					98.9	0.999746	98.8	0.99464	90.9	0.930593	98.8	0.994148							99.6	1.00011	98.2	0.991477									99.8	1.00318					97.9	1.00399					99.2	0.997606	97.5	0.983928
	27	siegalii-subspecies	99.4	0.999278			99.8	1.00884	99.8	1.00471	99.7	1.02068	100	1.00622											99.9	1.00098							99.8	1.00318			99.9	1.00666	99.5	1.0204					99.5	1.00062	98.9	0.998056
	28	siegalii-subspecies	99.4	0.999278			99.8	1.00884	99.8	1.00471	99.7	1.02068	100	1.00622											99.9	1.00098							99.8	1.00318			99.9	1.00666	99.5	1.0204					99.5	1.00062	98.9	0.998056
	29	siegalii-E5301					98.9	0.999746	99.7	1.0037	99.3	1.01659									99.9	1.00312	99.7	1.00662									98.9	0.99413			99.9	1.00666	96.6	0.990657					99.3	0.998612	98.8	0.997047
	30	siegalii-E5859	98.9	0.994252			98.7	0.997724			99.2	1.01556	100	1.00622							99.6	1.00011	99.4	1.00359	99.9	1.00098							99.8	1.00318			99.9	1.00666	97.9	1.00399					99.3	0.998612	99.3	1.00209
	31	siegalii-E5880	98.9	0.994252			98.7	0.997724			99.2	1.01556	100	1.00622							99.6	1.00011	99.4	1.00359	99.9	1.00098							99.8	1.00318			99.9	1.00666	97.9	1.00399					99.3	0.998612	99.3	1.00209
	32	siegalii-coenophiala	99.6	1.00129			98.6	0.996713	98.6	0.992627	97.2	0.99509	98.7	0.993142							99.5	0.999104	98.9	0.998545	99.5	0.996974							99.5	1.00016			99.5	1.00263	95.8	0.982452					99.2	0.997606	99.4	1.0031
17	18	E2368-bromicolaNFe7					99.4	1.0048	99.1	0.99766	98.5	1.0084									99.9	1.00312	99.8	1.00763									99.4	0.999156			95.9	0.966356	97.8	1.00296					98.9	0.994589	99.2	1.00108
	19	E2368-bromicolaNFe9					99.4	1.0048	99.1	0.99766	98.5	1.0084									99.9	1.00312	99.8	1.00763									99.4	0.999156			95.9	0.966356	97.8	1.00296					98.9	0.994589	99.2	1.00108
	20	E2368-festucae1017					97.7	0.987616	99.9	1.00571	99.9	1.02273									99.6	1.00011	99.8	1.00763									99.4	0.999156					97.7	1.00194
	21	E2368-Fl1					99	1.00076	99.9	1.00571	99.9	1.02273									99.6	1.00011	99.8	1.00763															97.7	1.00194
	22	E2368-cabralliBlaTG					98.5	0.995702	99.1	0.99766	98.6	1.00942									99.5	0.999104	99.5	1.0046													96.2	0.969379	98.3	1.00809					98.7	0.992578	99.2	1.00108
	23	E2368-cabralliE7091					98.5	0.995702	99.1	0.99766	98.6	1.00942									99.5	0.999104	99.5	1.0046									99.2	0.997145			96.2	0.969379	98.3	1.00809					98.7	0.992578	99.2	1.00108
	24	E2368-uncinata					98.5	0.995702	99.7	1.0037	98.5	1.0084									99.8	1.00212	99.7	1.00662									99.8	1.00318			96.2	0.969379	96.1	0.985529					99.4	0.999617	99.3	1.00209
	25	E2368-canadensis					99.3	1.00379	99	0.996654	91.6	0.937759									99.6	1.00011	97.4	0.9834									99.4	0.999156			96.1	0.968372	98.1	1.00604					99.1	0.9966
	26	E2368-elymi					99.3	1.00379	99	0.996654	91.6	0.937759									99.6	1.00011	98.3	0.992487									99.4	0.999156					97.5	0.999886					99.4	0.999617	95.4	0.962736
	27	E2368-subspecies					98.5	0.995702	99.7	1.0037	98.6	1.00942																					99.4	0.999156			96.1	0.968372	99.2	1.01732					99.2	0.997606	98.1	0.989983
	28	E2368-subspecies					98.5	0.995702	99.7	1.0037	98.6	1.00942																					99.4	0.999156			96.1	0.968372	99.2	1.01732					99.2	0.997606	98.1	0.989983
	29	E2368-E5301					99.3	1.00379	99.7	1.0037	98.7	1.01045									99.9	1.00312	99.8	1.00763									99.3	0.99815			96.1	0.968372	96.3	0.98758					99.4	0.999617	98.9	0.998056
	30	E2368-E5859					99.1	1.00177			98.6	1.00942									99.6	1.00011	99.4	1.00359									99.4	0.999156			96.1	0.968372	97.5	0.999886					99.2	0.997606	98.8	0.997047
	31	E2368-E5880					99.1	1.00177			98.6	1.00942									99.6	1.00011	99.4	1.00359									99.4	0.999156			96.1	0.968372	97.5	0.999886					99.2	0.997606	98.8	0.997047
	32	E2368-coenophiala					99	1.00076	98.8	0.99464	98.1	1.0043									99.5	0.999104	99	0.999554									99.9	1.00418			95.7	0.964341	95.5	0.979376					99.3	0.998612	98.9	0.998056
18	19	bromicolaNFe7-bromicolaNFe9			100	1.002	100	1.01087	100	1.00672	100	1.02375	100	1.00622			100	1.02256			100	1.00412	100	1.00965									100	1.00519			100	1.00767	100	1.02552			100	1.00993	100	1.00565	100	1.00916
	20	bromicolaNFe7-festucae1017					98.3	0.993681	99.2	0.998667	98.4	1.00737	98.9	0.995154							99.7	1.00111	99.8	1.00763									100	1.00519					98.3	1.00809
	21	bromicolaNFe7-Fl1					99.6	1.00682	99.2	0.998667	98.4	1.00737									99.7	1.00111	99.8	1.00763															98.3	1.00809
	22	bromicolaNFe7-cabralliBlaTG					99	1.00076	99.7	1.0037	99.9	1.02273									99.5	0.999104	99.5	1.0046													99.6	1.00364	99.1	1.01629			99.8	1.00791	98.6	0.991572	99.8	1.00714
	23	bromicolaNFe7-cabralliE7091					99	1.00076	99.7	1.0037	99.9	1.02273									99.5	0.999104	99.5	1.0046									98.7	0.992119			99.6	1.00364	99.1	1.01629			99.8	1.00791	98.6	0.991572	99.8	1.00714
	24	bromicolaNFe7-uncinata			99.7	0.998998	98.9	0.999746	99.2	0.998667	99.3	1.01659									99.8	1.00212	99.7	1.00662									99.4	0.999156			99.6	1.00364	97	0.994759			99	0.999832	99.3	0.998612	99.9	1.00815
	25	bromicolaNFe7-canadensis					99.9	1.00985	99.4	1.00068	91	0.931617	98.7	0.993142							99.7	1.00111	97.5	0.98441									98.9	0.99413			99.5	1.00263	97.1	0.995784					99	0.995595
	26	bromicolaNFe7-elymi					99.8	1.00884	99.4	1.00068	91	0.931617	98.7	0.993142							99.7	1.00111	98.3	0.992487									98.9	0.99413					98.1	1.00604			99.8	1.00791	99.2	0.997606	96	0.968791
	27	bromicolaNFe7-subspecies					99	1.00076	99.2	0.998667	99.9	1.02273	99.9	1.00522																			98.9	0.99413			99.5	1.00263	98.3	1.00809					99.2	0.997606	98.7	0.996038
	28	bromicolaNFe7-subspecies					99	1.00076	99.2	0.998667	99.9	1.02273	99.9	1.00522																			98.9	0.99413			99.5	1.00263	98.3	1.00809					99.2	0.997606	98.7	0.996038
	29	bromicolaNFe7-E5301					99.9	1.00985	99.2	0.998667	99.5	1.01864									100	1.00412	99.8	1.00763									99.9	1.00418			99.5	1.00263	97.1	0.995784					99.3	0.998612	99.6	1.00512
	30	bromicolaNFe7-E5859					99.7	1.00783			99.4	1.01761	99.9	1.00522			98	1.00211			99.7	1.00111	99.6	1.00561									98.9	0.99413			99.5	1.00263	98.1	1.00604			99.1	1.00084	99.1	0.9966	99.4	1.0031
	31	bromicolaNFe7-E5880					99.7	1.00783			99.4	1.01761	99.9	1.00522			98	1.00211			99.7	1.00111	99.6	1.00561									98.9	0.99413			99.5	1.00263	98.1	1.00604			99.1	1.00084	99.1	0.9966	99.4	1.0031
	32	bromicolaNFe7-coenophiala					99.6	1.00682	99.2	0.998667	97.4	0.997137	98.6	0.992136			99.1	1.01336			99.5	0.999104	98.9	0.998545									99.5	1.00016			99.1	0.998602	96.3	0.98758					99.2	0.997606	99.6	1.00512
19	20	bromicolaNFe9-festucae1017					98.3	0.993681	99.2	0.998667	98.4	1.00737	98.9	0.995154							99.7	1.00111	99.8	1.00763									100	1.00519					98.3	1.00809
	21	bromicolaNFe9-Fl1					99.6	1.00682	99.2	0.998667	98.4	1.00737									99.7	1.00111	99.8	1.00763															98.3	1.00809
	22	bromicolaNFe9-cabralliBlaTG					99	1.00076	99.7	1.0037	99.9	1.02273									99.5	0.999104	99.5	1.0046													99.6	1.00364	99.2	1.01732			99.8	1.00791	98.6	0.991572	99.8	1.00714
	23	bromicolaNFe9-cabralliE7091					99	1.00076	99.7	1.0037	99.9	1.02273									99.5	0.999104	99.5	1.0046									98.7	0.992119			99.6	1.00364	99.2	1.01732			99.8	1.00791	98.6	0.991572	99.8	1.00714
	24	bromicolaNFe9-uncinata			99.7	0.998998	98.9	0.999746	99.2	0.998667	99.3	1.01659									99.8	1.00212	99.7	1.00662									99.4	0.999156			99.6	1.00364	96.9	0.993733			99	0.999832	99.3	0.998612	99.9	1.00815
	25	bromicolaNFe9-canadensis					99.9	1.00985	99.4	1.00068	91	0.931617	98.7	0.993142							99.7	1.00111	97.5	0.98441									98.9	0.99413			99.5	1.00263	97.2	0.99681					99	0.995595
	26	bromicolaNFe9-elymi					99.8	1.00884	99.4	1.00068	91	0.931617	98.7	0.993142							99.7	1.00111	98.3	0.992487									98.9	0.99413					98.1	1.00604			99.8	1.00791	99.2	0.997606	96	0.968791
	27	bromicolaNFe9-subspecies					99	1.00076	99.2	0.998667	99.9	1.02273	99.9	1.00522																			98.9	0.99413			99.5	1.00263	98.3	1.00809					99.2	0.997606	98.7	0.996038
	28	bromicolaNFe9-subspecies					99	1.00076	99.2	0.998667	99.9	1.02273	99.9	1.00522																			98.9	0.99413			99.5	1.00263	98.3	1.00809					99.2	0.997606	98.7	0.996038
	29	bromicolaNFe9-E5301					99.9	1.00985	99.2	0.998667	99.5	1.01864									100	1.00412	99.8	1.00763									99.9	1.00418			99.5	1.00263	97.1	0.995784					99.3	0.998612	99.6	1.00512
	30	bromicolaNFe9-E5859					99.7	1.00783			99.4	1.01761	99.9	1.00522			98	1.00211			99.7	1.00111	99.6	1.00561									98.9	0.99413			99.5	1.00263	98.1	1.00604			99.1	1.00084	99.1	0.9966	99.4	1.0031
	31	bromicolaNFe9-E5880					99.7	1.00783			99.4	1.01761	99.9	1.00522			98	1.00211			99.7	1.00111	99.6	1.00561									98.9	0.99413			99.5	1.00263	98.1	1.00604			99.1	1.00084	99.1	0.9966	99.4	1.0031
	32	bromicolaNFe9-coenophiala					99.6	1.00682	99.2	0.998667	97.4	0.997137	98.6	0.992136			99.1	1.01336			99.5	0.999104	98.9	0.998545									99.5	1.00016			99.1	0.998602	96.3	0.98758					99.2	0.997606	99.6	1.00512
20	21	festucae1017-Fl1					98.5	0.995702	100	1.00672	100	1.02375									100	1.00412	100	1.00965															100	1.02552
	22	festucae1017-cabralliBlaTG					97.3	0.983572	99.1	0.99766	98.5	1.0084									99.7	1.00111	99.5	1.0046															98.8	1.01322
	23	festucae1017-cabralliE7091					97.3	0.983572	99.1	0.99766	98.5	1.0084									99.7	1.00111	99.5	1.0046									98.7	0.992119					98.8	1.01322
	24	festucae1017-uncinata					97.2	0.982561	99.8	1.00471	98.4	1.00737									99.5	0.999104	99.7	1.00662									99.4	0.999156					96.8	0.992708
	25	festucae1017-canadensis					98.2	0.99267	99.1	0.99766	91.8	0.939807	99.4	1.00019							99.5	0.999104	97.4	0.9834									98.9	0.99413					96.9	0.993733
	26	festucae1017-elymi					98.3	0.993681	99.1	0.99766	91.8	0.939807	99.4	1.00019							99.5	0.999104	98.4	0.993496									98.9	0.99413					99.8	1.02347
	27	festucae1017-subspecies					97.3	0.983572	99.7	1.0037	98.5	1.0084	99	0.99616																			98.9	0.99413					98	1.00501
	28	festucae1017-subspecies					97.3	0.983572	99.7	1.0037	98.5	1.0084	99	0.99616																			98.9	0.99413					98	1.00501
	29	festucae1017-E5301					98.2	0.99267	99.8	1.00471	98.6	1.00942									99.7	1.00111	99.8	1.00763									99.9	1.00418					96.9	0.993733
	30	festucae1017-E5859					97.9	0.989637			98.5	1.0084	99	0.99616							99.4	0.9981	99.5	1.0046									98.9	0.99413					99.8	1.02347
	31	festucae1017-E5880					97.9	0.989637			98.5	1.0084	99	0.99616							99.4	0.9981	99.5	1.0046									98.9	0.99413					99.8	1.02347
	32	festucae1017-coenophiala					97.9	0.989637	98.9	0.995647	98	1.00328	99.7	1.0032							99.4	0.9981	98.9	0.998545									99.5	1.00016					96.1	0.985529
21	22	Fl1-cabralliBlaTG					98.6	0.996713	99.1	0.99766	98.5	1.0084									99.7	1.00111	99.5	1.0046															98.8	1.01322
	23	Fl1-cabralliE7091					98.6	0.996713	99.1	0.99766	98.5	1.0084									99.7	1.00111	99.5	1.0046															98.8	1.01322
	24	Fl1-uncinata					98.5	0.995702	99.8	1.00471	98.4	1.00737									99.5	0.999104	99.7	1.00662															96.8	0.992708
	25	Fl1-canadensis					99.5	1.00581	99.1	0.99766	91.8	0.939807									99.5	0.999104	97.4	0.9834															96.9	0.993733
	26	Fl1-elymi					99.6	1.00682	99.1	0.99766	91.8	0.939807									99.5	0.999104	98.4	0.993496															99.8	1.02347
	27	Fl1-subspecies					98.6	0.996713	99.7	1.0037	98.5	1.0084																											98	1.00501
	28	Fl1-subspecies					98.6	0.996713	99.7	1.0037	98.5	1.0084																											98	1.00501
	29	Fl1-E5301					99.5	1.00581	99.8	1.00471	98.6	1.00942									99.7	1.00111	99.8	1.00763															96.9	0.993733
	30	Fl1-E5859					99.3	1.00379			98.5	1.0084									99.4	0.9981	99.5	1.0046															99.8	1.02347
	31	Fl1-E5880					99.3	1.00379			98.5	1.0084									99.4	0.9981	99.5	1.0046															99.8	1.02347
	32	Fl1-coenophiala					99.2	1.00278	98.9	0.995647	98	1.00328									99.4	0.9981	98.9	0.998545															96.1	0.985529
22	23	cabralliBlaTG-cabralliE7091	100	1.00531			100	1.01087	100	1.00672	100	1.02375							100	1.00834	100	1.00412	100	1.00965													100	1.00767	100	1.02552			100	1.00993	100	1.00565	100	1.00916
	24	cabralliBlaTG-uncinata					99.8	1.00884	99.1	0.99766	99.4	1.01761							99.6	1.00431	99.5	0.999104	99.7	1.00662													100	1.00767	97.4	0.998861			98.8	0.997812	99.1	0.9966	99.9	1.00815
	25	cabralliBlaTG-canadensis	99.5	1.00028			98.9	0.999746	99.4	1.00068	91	0.931617							99.1	0.999267	99.3	0.997096	97.1	0.980371													99.9	1.00666	97.6	1.00091					98.8	0.993583
	26	cabralliBlaTG-elymi					98.9	0.999746	99.4	1.00068	91	0.931617									99.3	0.997096	98	0.989458															98.7	1.01219			99.6	1.00589	99	0.995595	97.8	0.986956
	27	cabralliBlaTG-subspecies	99.7	1.00229			99.8	1.00884	99.3	0.999674	100	1.02375																									99.9	1.00666	98.7	1.01219					98.9	0.994589	99.3	1.00209
	28	cabralliBlaTG-subspecies	99.7	1.00229			99.8	1.00884	99.3	0.999674	100	1.02375																									99.9	1.00666	98.7	1.01219					98.9	0.994589	99.3	1.00209
	29	cabralliBlaTG-E5301					98.9	0.999746	99.1	0.99766	99.6	1.01966									99.5	0.999104	99.5	1.0046													99.9	1.00666	97.6	1.00091					99.1	0.9966	99.6	1.00512
	30	cabralliBlaTG-E5859	99.2	0.997268			98.7	0.997724			99.5	1.01864									99.2	0.996092	99.2	1.00157													99.9	1.00666	98.6	1.01117			99	0.999832	98.9	0.994589	99.6	1.00512
	31	cabralliBlaTG-E5880	99.2	0.997268			98.7	0.997724			99.5	1.01864									99.2	0.996092	99.2	1.00157													99.9	1.00666	98.6	1.01117			99	0.999832	98.9	0.994589	99.6	1.00512
	32	cabralliBlaTG-coenophiala	99.5	1.00028			98.6	0.996713	99.2	0.998667	97.5	0.998161									99.2	0.996092	98.7	0.996525													99.5	1.00263	96.8	0.992708					99	0.995595	99.8	1.00714
23	24	cabralliE7091-uncinata					99.8	1.00884	99.1	0.99766	99.4	1.01761							99.6	1.00431	99.5	0.999104	99.7	1.00662									99.2	0.997145			100	1.00767	97.4	0.998861			98.8	0.997812	99.1	0.9966	99.9	1.00815
	25	cabralliE7091-canadensis	99.5	1.00028			98.9	0.999746	99.4	1.00068	91	0.931617							99.1	0.999267	99.3	0.997096	97.1	0.980371									99.6	1.00117			99.9	1.00666	97.6	1.00091					98.8	0.993583
	26	cabralliE7091-elymi					98.9	0.999746	99.4	1.00068	91	0.931617									99.3	0.997096	98	0.989458									99.6	1.00117					98.7	1.01219			99.6	1.00589	99	0.995595	97.8	0.986956
	27	cabralliE7091-subspecies	99.7	1.00229			99.8	1.00884	99.3	0.999674	100	1.02375																					99.6	1.00117			99.9	1.00666	98.7	1.01219					98.9	0.994589	99.3	1.00209
	28	cabralliE7091-subspecies	99.7	1.00229			99.8	1.00884	99.3	0.999674	100	1.02375																					99.6	1.00117			99.9	1.00666	98.7	1.01219					98.9	0.994589	99.3	1.00209
	29	cabralliE7091-E5301					98.9	0.999746	99.1	0.99766	99.6	1.01966									99.5	0.999104	99.5	1.0046									98.6	0.991114			99.9	1.00666	97.6	1.00091					99.1	0.9966	99.6	1.00512
	30	cabralliE7091-E5859	99.2	0.997268			98.7	0.997724			99.5	1.01864									99.2	0.996092	99.2	1.00157									99.6	1.00117			99.9	1.00666	98.6	1.01117			99	0.999832	98.9	0.994589	99.6	1.00512
	31	cabralliE7091-E5880	99.2	0.997268			98.7	0.997724			99.5	1.01864									99.2	0.996092	99.2	1.00157									99.6	1.00117			99.9	1.00666	98.6	1.01117			99	0.999832	98.9	0.994589	99.6	1.00512
	32	cabralliE7091-coenophiala	99.5	1.00028			98.6	0.996713	99.2	0.998667	97.5	0.998161									99.2	0.996092	98.7	0.996525									99.2	0.997145			99.5	1.00263	96.8	0.992708					99	0.995595	99.8	1.00714
24	25	uncinata-canadensis					98.9	0.999746	98.9	0.995647	90.7	0.928546							99.1	0.999267	99.5	0.999104	97.4	0.9834	99.7	0.998978							99.4	0.999156			99.9	1.00666	95.9	0.983478					99.5	1.00062
	26	uncinata-elymi					98.8	0.998735	98.9	0.995647	90.7	0.928546									99.5	0.999104	98.2	0.991477									99.4	0.999156					96.6	0.990657			99.2	1.00185	99.7	1.00263	97.8	0.986956
	27	uncinata-subspecies					99.8	1.00884	99.7	1.0037	99.4	1.01761													99.7	0.998978							99.4	0.999156			99.9	1.00666	96.6	0.990657					99.6	1.00163	99.3	1.00209
	28	uncinata-subspecies					99.8	1.00884	99.7	1.0037	99.4	1.01761													99.7	0.998978							99.4	0.999156			99.9	1.00666	96.6	0.990657					99.6	1.00163	99.3	1.00209
	29	uncinata-E5301					99	1.00076	99.8	1.00471	99.3	1.01659									99.8	1.00212	99.7	1.00662									99.5	1.00016			99.9	1.00666	99.8	1.02347					99.9	1.00465	99.6	1.00512
	30	uncinata-E5859					98.6	0.996713			99.1	1.01454									99.5	0.999104	99.4	1.00359	99.7	0.998978							99.4	0.999156			99.9	1.00666	96.6	0.990657			98.6	0.995792	99.6	1.00163	99.6	1.00512
	31	uncinata-E5880					98.6	0.996713			99.1	1.01454									99.5	0.999104	99.4	1.00359	99.7	0.998978							99.4	0.999156			99.9	1.00666	96.6	0.990657			98.6	0.995792	99.6	1.00163	99.6	1.00512
	32	uncinata-coenophiala					98.5	0.995702	98.7	0.993633	97.3	0.996113									99.4	0.9981	98.9	0.998545	99.3	0.99497							99.9	1.00418			99.5	1.00263	99	1.01527					99.8	1.00364	99.8	1.00714
25	26	canadensis-elymi					99.9	1.00985	100	1.00672	100	1.02375	100	1.00622	99.4	0.997992					99.7	1.00111	98.9	0.998545					99.9	1.00262			100	1.00519	100	1.13464			96.8	0.992708					99.4	0.999617
	27	canadensis-subspecies	99.6	1.00129			98.9	0.999746	98.8	0.99464	91	0.931617	98.8	0.994148											99.8	0.99998							100	1.00519			99.8	1.00566	98.5	1.01014					99.3	0.998612
	28	canadensis-subspecies	99.6	1.00129			98.9	0.999746	98.8	0.99464	91	0.931617	98.8	0.994148											99.8	0.99998							100	1.00519			99.8	1.00566	98.5	1.01014					99.3	0.998612
	29	canadensis-E5301					99.8	1.00884	99.1	0.99766	91	0.931617									99.7	1.00111	97.5	0.98441									98.9	0.99413			99.8	1.00566	96	0.984503					99.5	1.00062
	30	canadensis-E5859	99	0.995257			99.6	1.00682			91	0.931617	98.8	0.994148							99.5	0.999104	97.4	0.9834	100	1.00198							99.8	1.00318			99.8	1.00566	96.7	0.991682					99.3	0.998612
	31	canadensis-E5880	99	0.995257			99.6	1.00682			91	0.931617	98.8	0.994148							99.5	0.999104	97.4	0.9834	100	1.00198							99.8	1.00318			99.8	1.00566	96.7	0.991682					99.3	0.998612
	32	canadensis-coenophiala	99.6	1.00129			99.5	1.00581	99.5	1.00169	90.2	0.923427	99	0.99616							99.6	1.00011	97.9	0.988448	99.4	0.995972			99.2	0.995591			99.5	1.00016			99.6	1.00364	95.2	0.976299					99.4	0.999617
26	27	elymi-subspecies					98.9	0.999746	98.8	0.99464	91	0.931617	98.8	0.994148																			100	1.00519					97.9	1.00399					99.5	1.00062	97.3	0.98191
	28	elymi-subspecies					98.9	0.999746	98.8	0.99464	91	0.931617	98.8	0.994148																			100	1.00519					97.9	1.00399					99.5	1.00062	97.3	0.98191
	29	elymi-E5301					99.7	1.00783	99.1	0.99766	91	0.931617									99.7	1.00111	98.3	0.992487									98.9	0.99413					96.8	0.992708					99.7	1.00263	95.7	0.965763
	30	elymi-E5859					99.5	1.00581			91	0.931617	98.8	0.994148							99.5	0.999104	98	0.989458							99.7	0.998376	99.8	1.00318					99.7	1.02245			99	0.999832	99.5	1.00062	97.6	0.984937
	31	elymi-E5880					99.5	1.00581			91	0.931617	98.8	0.994148							99.5	0.999104	98	0.989458							99.7	0.998376	99.8	1.00318					99.7	1.02245			99	0.999832	99.5	1.00062	97.6	0.984937
	32	elymi-coenophiala					99.4	1.0048	99.5	1.00169	90.2	0.923427	99	0.99616							99.5	0.999104	97.4	0.9834			99.5	0.997727	99.3	0.996595			99.5	1.00016					95.9	0.983478					99.6	1.00163	97.8	0.986956
27	28	subspecies-subspecies	100	1.00531			100	1.01087	100	1.00672	100	1.02375	100	1.00622											100	1.00198							100	1.00519			100	1.00767	100	1.02552					100	1.00565	100	1.00916
	29	subspecies-E5301					98.9	0.999746	99.7	1.0037	99.6	1.01966																					98.9	0.99413			100	1.00767	96.7	0.991682					99.6	1.00163	98.9	0.998056
	30	subspecies-E5859	99.3	0.998273			98.7	0.997724			99.5	1.01864	100	1.00622											99.8	0.99998							99.8	1.00318			99.8	1.00566	97.9	1.00399					99.6	1.00163	99.2	1.00108
	31	subspecies-E5880	99.3	0.998273			98.7	0.997724			99.5	1.01864	100	1.00622											99.8	0.99998							99.8	1.00318			99.8	1.00566	97.9	1.00399					99.6	1.00163	99.2	1.00108
	32	subspecies-coenophiala	99.6	1.00129			98.6	0.996713	98.6	0.992627	97.5	0.998161	98.7	0.993142											99.4	0.995972							99.5	1.00016			99.4	1.00162	95.9	0.983478					99.5	1.00062	99.2	1.00108
28	29	subspecies-E5301					98.9	0.999746	99.7	1.0037	99.6	1.01966	100	1.00622																			98.9	0.99413			100	1.00767	96.7	0.991682					99.6	1.00163	98.9	0.998056
	30	subspecies-E5859	99.3	0.998273			98.7	0.997724			99.5	1.01864	100	1.00622											99.8	0.99998							99.8	1.00318			99.8	1.00566	97.9	1.00399					99.6	1.00163	99.2	1.00108
	31	subspecies-E5880	99.3	0.998273			98.7	0.997724			99.5	1.01864	98.7	0.993142											99.8	0.99998							99.8	1.00318			99.8	1.00566	97.9	1.00399					99.6	1.00163	99.2	1.00108
	32	subspecies-coenophiala	99.6	1.00129			98.6	0.996713	98.6	0.992627	97.5	0.998161													99.4	0.995972							99.5	1.00016			99.4	1.00162	95.9	0.983478					99.5	1.00062	99.2	1.00108
29	30	E5301-E5859					99.6	1.00682			99.7	1.02068									99.7	1.00111	99.4	1.00359									98.9	0.99413			99.8	1.00566	96.8	0.992708					99.6	1.00163	99.5	1.00411
	31	E5301-E5880					99.6	1.00682			99.7	1.02068									99.7	1.00111	99.4	1.00359									98.9	0.99413			99.8	1.00566	96.8	0.992708					99.6	1.00163	99.5	1.00411
	32	E5301-coenophiala					99.5	1.00581	98.9	0.995647	97.6	0.999185									99.5	0.999104	99	0.999554									99.4	0.999156			99.4	1.00162	99.2	1.01732					99.8	1.00364	99.3	1.00209
30	31	E5859-E5880	100	1.00531			100	1.01087			100	1.02375	100	1.00622			100	1.02256			100	1.00412	100	1.00965	100	1.00198					100	1.00138	100	1.00519			100	1.00767	100	1.02552			100	1.00993	100	1.00565	100	1.00916	100
	32	E5859-coenophiala	99	0.995257			99.6	1.00682			97.5	0.998161	98.7	0.993142			98.4	1.0062			99.5	0.999104	98.6	0.995516	99.4	0.995972							99.5	1.00016			99.4	1.00162	95.9	0.983478					99.5	1.00062	99.5	1.00411
31	32	E5880-coenophiala	99	0.995257			99.6	1.00682			97.5	0.998161	98.7	0.993142			98.4	1.0062			99.5	0.999104	98.6	0.995516	99.4	0.995972							99.5	1.00016			99.4	1.00162	95.9	0.983478					99.5	1.00062	99.5	1.00411
33	2	bromicola_E7626-novae-zelandiae					98.2	0.99267	99.6	1.00269	98.9	1.01249							98.9	0.99725			99.7	1.00662															98.4	1.00912					99.8	1.00364	99.5	1.00411
	3	bromicola_E7626-92038					99.6	1.00682	99.6	1.00269	99.5	1.01864									99.7	1.00111	99.1	1.00056															97.6	1.00091					99.8	1.00364	99.3	1.00209
	4	bromicola_E7626-E8					100	1.01087	99	0.996654	99.5	1.01864							99.5	1.0033	99.8	1.00212	99.7	1.00662															97.7	1.00194					99.7	1.00263	99.3	1.00209
	5	bromicola_E7626-E500					99.6	1.00682	98.8	0.99464	99.5	1.01864									99.8	1.00212	99.7	1.00662															98.1	1.00604					99.8	1.00364	99.3	1.00209
	6	bromicola_E7626-E5001					99.6	1.00682	99.6	1.00269	99.5	1.01864							98.5	0.993217	99.8	1.00212	99.7	1.00662															98.1	1.00604					99.8	1.00364	99.3	1.00209
	7	bromicola_E7626-E5073							99.5	1.00169	99.5	1.01864									99.6	1.00011	99	0.999554															97.3	0.997835					99.4	0.999617	99.3	1.00209
	8	bromicola_E7626-E5710							98.9	0.995647	99.2	1.01556									99.6	1.00011	99.7	1.00662																					99.5	1.00062	99.6	1.00512
	9	bromicola_E7626-E5769							98.9	0.995647	99.2	1.01556									99.6	1.00011	99.7	1.00662															96.4	0.988606					99.5	1.00062	99.6	1.00512
	10	bromicola_E7626-E5915							99.5	1.00169	99.2	1.01556									99.6	1.00011	99.7	1.00662															96.8	0.992708					99.5	1.00062	99.6	1.00512
	11	bromicola_E7626-Holcus							99	0.996654	99.5	1.01864									99.3	0.997096	98.1	0.990468															97	0.994759					99.4	0.999617	99.5	1.00411
	12	bromicola_E7626-sylvatica					98.3	0.993681	99.3	0.999674	98.7	1.01045					98.2	1.00416	98.9	0.99725	99.5	0.999104	98.1	0.990468															95.6	0.980401					99.3	0.998612	99.5	1.00411
	13	bromicola_E7626-bromicolaNFe1					100	1.01087	100	1.00672	100	1.02375					100	1.02256	100	1.00834	100	1.00412	100	1.00965															100	1.02552					100	1.00565	100	1.00916
	14	bromicola_E7626-stromalonga					100	1.01087									99	1.01234			99.5	0.999104	98.9	0.998545															98.6	1.01117					99.5	1.00062	99.8	1.00714
	15	bromicola_E7626-AR5					98.7	0.997724	99.8	1.00471	99.7	1.02068							99.4	1.00229	99.9	1.00312	99.7	1.00662															98.4	1.00912					99.6	1.00163	99	0.999065
	16	bromicola_E7626-siegali					99	1.00076	99.8	1.00471	99.7	1.02068							99.5	1.0033	99.9	1.00312	99.7	1.00662															98.1	1.00604					99.5	1.00062	99	0.999065
	17	bromicola_E7626-E2368					99.4	1.0048	99.7	1.0037	98.5	1.0084									99.9	1.00312	99.8	1.00763															97.8	1.00296					99.2	0.997606	99.1	1.00007
	18	bromicola_E7626-bromicolaNFe7					100	1.01087	99.4	1.00068	100	1.02375					99.6	1.01847			100	1.00412	100	1.00965															99.9	1.0245					99.1	0.9966	99.7	1.00613
	19	bromicola_E7626-bromicolaNFe9					100	1.01087	99.4	1.00068	100	1.02375					99.6	1.01847			100	1.00412	100	1.00965															99.9	1.0245					99.1	0.9966	99.7	1.00613
	20	bromicola_E7626-festucae1017					98.3	0.993681	99.7	1.0037	98.4	1.00737									99.7	1.00111	99.8	1.00763															98.3	1.00809
	21	bromicola_E7626-Fl1					99.6	1.00682	99.7	1.0037	98.4	1.00737									99.7	1.00111	99.8	1.00763															98.3	1.00809
	22	bromicola_E7626-cabralliBlaTG					99	1.00076	99.1	0.99766	99.9	1.02273							99.5	1.0033	99.5	0.999104	99.5	1.0046															99.2	1.01732					98.9	0.994589	99.7	1.00613
	23	bromicola_E7626-cabralliE7091					99	1.00076	99.1	0.99766	99.9	1.02273							99.5	1.0033	99.5	0.999104	99.5	1.0046															99.2	1.01732					98.9	0.994589	99.7	1.00613
	24	bromicola_E7626-uncinata					98.9	0.999746	99.7	1.0037	99.3	1.01659							99.5	1.0033	99.8	1.00212	99.7	1.00662															96.9	0.993733					99.6	1.00163	99.8	1.00714
	25	bromicola_E7626-canadensis					99.9	1.00985	98.8	0.99464	91	0.931617							99	0.998258	99.7	1.00111	97.5	0.98441															97.2	0.99681					99.3	0.998612
	26	bromicola_E7626-elymi					99.8	1.00884	98.8	0.99464	91	0.931617									99.7	1.00111	98.3	0.992487															98.1	1.00604					99.5	1.00062	96	0.968791
	27	bromicola_E7626-subspecies					99	1.00076	99.8	1.00471	99.9	1.02273																											98.3	1.00809					99.7	1.00263	98.6	0.995029
	28	bromicola_E7626-subspecies					99	1.00076	99.8	1.00471	99.9	1.02273																											98.3	1.00809					99.7	1.00263	98.6	0.995029
	29	bromicola_E7626-E5301					99.9	1.00985	99.7	1.0037	99.5	1.01864									100	1.00412	99.8	1.00763															97.1	0.995784					99.6	1.00163	99.6	1.00512
	30	bromicola_E7626-E5859					99.7	1.00783			99.4	1.01761					98.2	1.00416			99.7	1.00111	99.6	1.00561															98.1	1.00604					99.6	1.00163	99.3	1.00209
	31	bromicola_E7626-E5880					99.7	1.00783			99.4	1.01761					98.2	1.00416			99.7	1.00111	99.6	1.00561															98.1	1.00604					99.6	1.00163	99.3	1.00209
	32	bromicola_E7626-coenophiala					99.6	1.00682	98.6	0.992627	97.4	0.997137					99.3	1.01541			99.5	0.999104	98.9	0.998545															96.3	0.98758					99.5	1.00062	99.5	1.00411
			99.4718		99.8		98.9251		99.3324		97.6796		99.3816		99.6		97.7933		99.1727		99.5892		99.0441		99.802		99.7267		99.6393		99.8622		99.484		88.1333		99.2388		97.5111		99.6		99.0167		99.4381		99.0926		99.5179
			0.270112		0.173205		0.763684		0.360533		3.19265		0.474902		0.264575		2.05298		0.447745		0.219022		0.766993		0.159963		0.240436		0.284591		0.184992		0.352227		10.2768		1.04189		1.32471		0.264575		0.443962		0.29528		0.845844		0.350717
a. Relative values are calculated as the % identity of an isolate pair divided by the mean % identity across all isolate pairs for that intron
b. Variance is calculated using the VAR.P and VAR.S functions for population-level and sample-level variance, respectively
[truncated: 28 more columns]

## Sheet: all_relative_sorted
		Taxon pairs	1. atp6_521a	2. atp6_578	4. cob_393	5. cob_490	6. cob_506	7. cob_823	8. cox1_50	9. cox1_108	10. cox1_199	11. cox1_212	12. cox1_281	13. cox1_615	14. cox1_709	15. cox1_731	16. cox1_867	17. cox1_1057	18. cox1_1125	19. cox1_1262	20. cox2_228	21. cox2_357	22. cox2_373	23. cox2_651	25. cox3_216	26. cox3_276	27. cox3_471	28. nad1_144	29. nad1_636	30. nad2_378	31. nad2_570	32. nad2_1647	33. nad4_505	34. nad4L_239	35. nad5_426	36. nad5_570	37. nad5_717	38. nad6_233	TOTAL	pop	sample		relative popa
1	2	amarillans-novae-zelandiae			1.01087	0.99766	0.926498							1.00098							1.00501			0.999617					1.00629			1.02375				1.00002	1.01253		0.996744	628.473	698.303	9	2.26103
	3	amarillans-92038			0.993681	0.99766	0.929569					1.00312		0.998978							1.00091			0.998612					1.00425			0.9899				0.999014	1.01975		0.99157	468.341	515.175	3	1.68493
	4	amarillans-E8			0.99267	1.0037	0.931617					1.00312		1.00098							1.01322			0.998612					1.00425			1.00324		1.00732		1.00002	1.01149		0.996249	422.612	461.031	3	1.52041
	5	amarillans-E500			0.993681	1.0037	0.929569					1.00312									0.994759			0.998612			1.00236		1.00425			0.983745		1.00732		0.999014	1.01975		0.992739	457.034	498.583	3	1.64425
	6	amarillans-E5001			0.993681	0.99766	0.929569					1.00312									0.994759			0.998612				0.993214	1.00425			0.981694				0.999014	1.01975		0.989558	471.229	518.351	2	1.69532
	7	amarillans-E5073				0.99766	0.930593					1.00011		0.99998							0.980401			0.998612			1.00236	0.993214	0.989992			0.995029				1.00002	1.02388		0.989815	442.324	482.536	4	1.59133
	8	amarillans-E5710				1.0037	0.927522					1.00011		0.99998										0.999617			1.00236	0.994222	0.989992			0.994003	1.01768	1.0053		1.00002	1.02388		0.994542	478.435	518.305	4	1.72125
	9	amarillans-E5769				1.0037	0.927522					1.00011		0.99998							0.992708			0.999617			1.00236	0.994222	0.989992			0.994003	1.01768	1.0053		1.00002	1.02388		0.994401	445.371	479.63	4	1.60229
	10	amarillans-E5915				0.99766	0.927522					1.00011		0.99998							0.986554			0.999617				0.994222	0.989992			0.995029		1.0053		1.00002	1.02388		0.990545	471.754	514.641	4	1.69721
	11	amarillans-Holcus				1.0037	0.930593					1.00312		1.00098							0.988606			0.997606			1.00135		0.989992					1.00732		0.999014	1.02594		0.992228	505.731	556.304	4	1.81945
	12	amarillans-sylvatica			0.976496	1.00068	0.919332			0.959166		1.00412		0.99998							1.00296	0.998996		0.999617			1.00236	0.993214	1.00425			1.00221	1.01973	1.00025		0.998011	1.02078		0.992586	534.772	568.196	7	1.92393
	13	amarillans-bromicolaNFe1			0.99267	0.993633	0.930593			0.962233		1.00412									0.999886			0.997606			0.995285		1.00425					0.998231		0.998011	1.02388		0.988775	512.638	559.241	6	1.84429
	14	amarillans-stromalonga			0.99267					0.961211		1.00412									0.989631			0.998612			0.993264	0.997244	1.00323			1.00426		0.988138		1.00002	1.01459		0.993855	157.152	171.438	4	0.565379
	15	amarillans-AR5			0.98155	0.993633	0.929569					1.00412									1.01629			1.00062			0.995285		0.988974			1.00836		0.997222		1.00002	1.01665		0.992333	478.446	521.941	5	1.72129
	16	amarillans-siegali			0.983572	0.993633	0.929569					1.00412		1.00098							1.01219			0.999617			0.995285		0.988974			1.00529		0.995203		1.00002	1.01253		0.992371	408.388	442.421	4	1.46924
	17	amarillans-E2368			0.987616	0.99464	0.936736					1.00412									1.01014			0.995595					0.994066			1.01042		0.997222		1.00002	1.01356		0.993057	397.748	437.523	4	1.43096
	18	amarillans-bromicolaNFe7			0.99267	0.999674	0.930593			0.958143		1.00412									0.999886			0.994589			0.995285		0.99814					0.998231		1.00002	1.01356		0.988305	481.525	525.3	6	1.73236
	19	amarillans-bromicolaNFe9			0.99267	0.999674	0.930593			0.958143		1.00412									0.999886			0.994589			0.995285		0.99814					0.983091		1.00002	1.01356		0.986928	479.298	522.87	6	1.72435
	20	amarillans-festucae1017			1.01087	0.995647	0.938783					1.00412									0.997835							0.992207	0.999159			1.01247				0.999014			0.994456	427.493	480.929	4	1.53797
	21	amarillans-Fl1			0.995702	0.995647	0.938783					1.00412									0.997835							0.992207	0.999159			1.00939				0.991993			0.991649	376.968	424.089	3	1.3562
	22	amarillans-cabralliBlaTG			0.983572	0.998667	0.930593					1.00111									1.00501			0.997606					0.997122			0.992978				1.00002	1.01356		0.989631	472.63	525.144	4	1.70036
	23	amarillans-cabralliE7091			0.983572	0.998667	0.930593					1.00111									1.00501			0.997606					0.997122			0.992978				1.00002	1.01046		0.989631	460.157	511.286	4	1.65549
	24	amarillans-uncinata			0.982561	0.99464	0.927522					1.00312		0.998978							0.98758			0.999617					1.00221							1.00102	1.02698		0.988584	591.061	656.734	3	2.12643
	25	amarillans-canadensis			0.99267	1.0037	1.02171		1.00301			1.00412		1.00198							1.02142	1.00301		1.00163			1.00943	1.00732	1.00527	1.03448		1.00631	1.02075	1.00832		1.00002	0.874219	1	1.00854	986.276	1041.07	10	3.54828
	26	amarillans-elymi			0.99267	1.0037	1.02171		0.998996			1.00412									0.995784			0.998612					1.00527	1.03345		1.00734	1.02075	1.00025		0.998011	0.874219		1.0062	1277.62	1375.9	6	4.59643
	27	amarillans-subspecies			0.983572	0.993633	0.930593							0.99998							1.01424			0.997606				0.994222	0.992029							1.00002	1.01356		0.989544	496.83	552.034	2	1.78742
	28	amarillans-subspecies			0.983572	0.993633	0.930593							0.99998							1.01424			0.997606					0.992029							1.00002	1.00736		0.988959	525.091	590.728	2	1.8891
	29	amarillans-E5301			0.99267	0.996654	0.930593					1.00412									0.989631			0.999617					0.97777			1.00221				1.00102	1.02801		0.988254	568.766	631.962	2	2.04622
	30	amarillans-E5859			0.989637		0.929569			0.960188		1.00111		1.00198							0.995784			0.997606				0.993214	0.982863				1.02075	1.00732		1.00002	1.01253		0.990003	521.095	564.52	4	1.87472
	31	amarillans-E5880			0.989637		0.929569			0.960188		1.00111		1.00198							0.995784			0.997606				0.993214	0.982863				1.02075	1.00732		1.00002	1.01253		0.990003	521.095	564.52	4	1.87472
	32	amarillans-coenophiala			0.988626	0.99766	0.922403			0.963256		1.00111		0.995972							0.980401			0.998612			1.00236		0.993048	0.965172		0.998107	0.932875	0.998231		0.998011	1.01253		0.98239	618.284	659.503	8	2.22437
	33	amarillans_bromicola_N7626			0.99267	0.993633	0.930593			0.962233		1.00412									0.999886			0.997606			0.995285		1.00425					0.998231		0.998011	1.02388		0.988775	512.638	559.241	6	1.84429
2	3	novae-zelandiae-92038			0.993681	1.00672	1.01556						1.00157	0.99998				1.00519		1.00666	0.990657			1.00465	0.998056				1.01647			0.991952				0.999014	1.01046		1.00232	60.1753	64.8041	9	0.21649
	4	novae-zelandiae-E8			0.99267	1.00068	1.01659	1.0032			0.996242		1.00864	1.00198				1.00519		1.00666	1.01219			1.00465	0.998056				1.01647			1.00426				1.00303	1.0311		1.0047	81.1522	86.5624	11	0.291958
	5	novae-zelandiae-E500			0.993681	0.998667	1.01556						1.00864					1.00519		1.00666	0.995784			1.00465	0.998056				1.01647			0.985797				0.999014	1.0084		1.00235	70.368	76.232	8	0.25316
	6	novae-zelandiae-E5001	1.00229		0.993681	1.00672	1.01556				1.00229		1.00864					1.00519		1.00666	0.995784			1.00465	0.998056				1.01647			0.982719				0.999014	1.01046		1.0027	70.168	75.18	10	0.25244
	7	novae-zelandiae-E5073				1.00571	1.01659	0.997167					0.997535	1.00098		0.997598		0.999156		0.997594	0.985529			1.00163	1.00714				0.999159			0.997081				1.00102	1.01046		1.00028	46.9444	50.2976	10	0.16889
	8	novae-zelandiae-E5710				0.999674	1.01249	0.99616					1.0046	1.00098		0.997598		0.999156		0.997594				1.00263	1.00209				0.999159			0.995029				1.00102	1.01046		1.00063	23.4075	25.208	9	0.084212
	9	novae-zelandiae-E5769				0.999674	1.01249	0.99616					1.0046	1.00098		0.997598		0.999156		0.997594	0.974248			1.00263	1.00209				0.999159			0.995029				1.00102	1.01046		0.998746	67.4913	72.3121	10	0.24281
	10	novae-zelandiae-E5915				1.00571	1.01249	0.99616					1.0046	1.00098		0.997598		0.999156		0.997594	0.979376			1.00263	1.00209				0.999159			0.996055				1.00102	1.01046		0.999617	53.306	57.1136	10	0.191777
	11	novae-zelandiae-Holcus				1.00068	1.01659						0.991477	1.00198				1.00318		1.00263	0.980401			1.00163	1.00916				0.999159							1.00102	1.01356		1.00072	82.2515	89.7289	8	0.295913
	12	novae-zelandiae-sylvatica	1.00129		0.976496	0.99766	1.00123	1.0032			1.00532		0.991477	1.00098						1.00666	0.983478			1.00062	1.00613				1.01546			1.00324			1.00022	0.998011	1.01046		0.999467	81.8302	86.9446	12	0.294397
	13	novae-zelandiae-bromicolaNFe1			0.99267	1.00269	1.01249				0.99725		1.00662					1.00318			1.00912			1.00364	1.00411				1.01546							1.00002	1.01253		1.00429	40.8226	44.5337	9	0.146866
	14	novae-zelandiae-stromalonga	1.0043		0.99267			1.00522					0.996525								1.00091			1.00263	1.00411				1.01444			1.00631				1.00102	1.00427		1.00281	28.0223	30.8245	6	0.100814
	15	novae-zelandiae-AR5			0.98155	1.00269	1.01045	0.99616			0.995233		1.0046							1.00767	1.01322			1.00364	0.995029				1.0012			1.01042			1.00122	1.00102	1.0053		1.00172	57.9909	62.1332	12	0.208631
	16	novae-zelandiae-siegali	1.00129		0.983572	1.00269	1.01045	0.997167			0.99725		1.0046	1.00198				1.00318		1.00767	1.01014			1.00062	0.995029				1.0012			1.00734			1.00122	1.00303	1.03007		1.00167	78.0902	82.6837	13	0.280942
	17	novae-zelandiae-E2368			0.987616	1.0037	1.00635						1.00561					0.999156		0.968372	1.00706			0.999617	0.996038				1.00527			1.01247				1.00303	1.0311		0.999524	185.843	201.33	10	0.668598
	18	novae-zelandiae-bromicolaNFe7			0.99267	0.996654	1.01249	0.99616					1.00662					0.99413		1.00364	1.00912			0.998612	1.0031				1.01036							1.00303	1.0311		1.00222	96.1495	104.162	10	0.345913
	19	novae-zelandiae-bromicolaNFe9			0.99267	0.996654	1.01249	0.99616					1.00662					0.99413		1.00364	1.00912			0.998612	1.0031				1.01036							1.00303	1.0311		1.00222	96.1495	104.162	11	0.345913
	20	novae-zelandiae-festucae1017			1.01087	1.0037	1.0043	1.0032					1.00561					0.99413			0.99681								1.01138			1.01349				1.00202			1.00455	34.5138	38.3487	8	0.124169
	21	novae-zelandiae-Fl1			0.995702	1.0037	1.0043						1.00561					1.00117			0.99681								1.01138			1.01042				0.995002			1.00268	32.4692	36.5279	7	0.116813
	22	novae-zelandiae-cabralliBlaTG	1.00129		0.983572	0.995647	1.01352				0.99725		1.00359							1.00767	1.00194			0.9966	1.0031				1.00934			0.994003			1.00122	1.00303	1.0311		1.00084	103.75	111.161	11	0.373257
	23	novae-zelandiae-cabralliE7091	1.00129		0.983572	0.995647	1.01352				0.99725		1.00359							1.00767	1.00194			0.9966	1.0031				1.00934			0.994003			1.00122	1.00303	1.02801		1.00084	92.6854	99.3058	11	0.33345
	24	novae-zelandiae-uncinata			0.982561	1.0037	1.01147				0.99725		1.00561	0.99998				0.999156		1.00767	0.979376			1.00364	1.00411				1.01342						1.00022	1.00202	1.01459		1.00073	90.6397	97.114	10	0.326091
	25	novae-zelandiae-canadensis	1.0033		0.99267	0.999674	0.925474	1.00119			0.994225		0.98441	1.00098		1.00362		1.00318		1.00666	0.999886			1.00062					0.995085			1.00734			1.00223	1.00002	0.880412		0.995327	1008.29	1067.6	16	3.62749
	26	novae-zelandiae-elymi			0.99267	0.999674	0.925474	1.00119					0.990468			1.00262		1.00318			0.994759			1.00263	0.965763				0.995085			1.00939			1.00223	1.00002	0.881444		0.991796	1164.3	1247.47	12	4.18876
	27	novae-zelandiae-subspecies	1.00229		0.983572	1.00269	1.01352	0.997167						1.00098				1.00318		1.00666	1.01219			1.00364	0.996038				1.00425						1.00223	1.00303	1.0311		1.00225	96.3363	103.217	10	0.346585
	28	novae-zelandiae-subspecies	1.00229		0.983572	1.00269	1.01352	0.997167						1.00098				1.00318		1.00666	1.01219			1.00364	0.996038				1.00425						1.00223	1.00303	1.02388		1.00225	73.6379	78.8977	10	0.264924
	29	novae-zelandiae-E5301			0.99267	1.00471	1.01659						1.00561					0.993125		1.00666	0.981427			1.00364	1.00714				0.988974			1.00324				1.00202	1.01562		1.00048	94.4827	102.356	8	0.339916
	30	novae-zelandiae-E5859	0.997268		0.989637		1.01454	0.997167					1.00763	1.00098				1.00318		1.00666	0.99681			1.00364	1.00209				0.995085						0.996204	1.00102	1.0311		1.00085	90.633	97.1068	10	0.326066
	31	novae-zelandiae-E5880	0.997268		0.989637		1.01454	0.997167					1.00763	1.00098				1.00318		1.00666	0.99681			1.00364	1.00209				0.995085						0.996204	1.00102	1.0311		1.00085	90.633	97.1068	10	0.326066
	32	novae-zelandiae-coenophiala	1.0033		0.988626	0.99464	0.994066	0.999179					0.996525	0.996974		0.995591		1.00016		1.00263	0.973223			1.00263	1.00007				1.00425			1.00016			1.00022	1.00102	1.03007		0.997252	104.697	110.856	15	0.376664
3	4	92038-E8			1.00682	1.00068	1.02273					1.00011	1.00157	0.99998			1.00138	1.00519		1.00767	0.994759			1.00364	1.00916				1.01851			0.996055				0.999014	1.00943		1.00448	53.6776	57.2561	12	0.193114
	5	92038-E500			1.01087	0.998667	1.02375					1.00212	1.00056				1.00138	1.00519		1.00767	1.01937			1.00565	1.00916				1.01851			1.0176				1.00303	1.03214		1.00882	89.7708	96.183	12	0.322965
	6	92038-E5001			1.01087	1.00672	1.02375					1.00212	1.00157				1.00138	1.00519		1.00767	1.01937			1.00565	1.00916				1.01851			1.0176				1.00303	1.03214		1.00947	79.9023	85.6096	12	0.287461
	7	92038-E5073				1.00571	1.02273					1.00011	0.991477	1.00098				0.999156		0.996586	0.977325			1.00163	0.997047				0.99814			0.9899				0.999014	1.01769		0.998447	112.833	121.512	11	0.405934
	8	92038-E5710				0.999674	1.01966					1.00011	0.997535	1.00098			1.00138	0.999156		0.996586				1.00263	1.00209				0.99814			0.984771				0.999014	1.01769		1.00013	67.2477	72.4206	11	0.241934
	9	92038-E5769				0.999674	1.01966					1.00011	0.997535	1.00098			1.00138	0.999156		0.996586	0.988606			1.00263	1.00209				0.99814			0.985797				0.999014	1.01769		0.999383	70.8391	75.8991	12	0.254855
	10	92038-E5915				1.00571	1.01966					1.00011	0.997535	1.00098				0.999156		0.996586	0.983478			1.00263	1.00209				0.99814			0.985797				0.999014	1.01769		0.9993	88.3265	95.1208	11	0.317768
	11	92038-Holcus				1.00068	1.02273					0.997096	0.997535	0.99998						1.00162	0.984503			1.00163	0.998056				0.997122							0.998011	1.02078		0.999906	99.3776	108.412	10	0.357526
	12	92038-sylvatica			0.989637	0.99766	1.00635					0.999104	0.997535	0.998978			0.997374	1.00318		1.00566	0.981427			0.999617	0.999065				1.01444			0.995029				0.999014	1.02904		0.998937	101.421	108.183	13	0.364878
	13	92038-bromicolaNFe1			1.00682	1.00269	1.01864					1.00111	1.00056								1.00091			1.00364	1.00209				1.01444							0.998011	1.02594		1.00489	72.4571	79.7028	8	0.260676
	14	92038-stromalonga			1.00682							0.9981	0.990468								1.01117			1.00263	1.00411				1.01342			0.979642				0.999014	1.01769		1.0006	114.464	127.182	6	0.411801
	15	92038-AR5			0.993681	1.00269	1.01659					1.00011	0.997535					1.00318		1.00666	0.998861			1.00263	0.996038				0.999159			1.00221				0.999014	1.01769		1.00141	45.2444	48.7247	11	0.162774
	16	92038-siegali			0.996713	1.00269	1.01659					1.00011	0.997535	0.99998				1.00318		1.00666	0.997835			1.00163	0.996038				0.999159			0.999132				0.999014	1.01046		1.00116	29.4063	31.5067	12	0.105794
	17	92038-E2368			1.00076	1.00269	1.01147					1.00011	0.998545					0.999156		0.969379	0.993733			0.998612	0.997047				1.00425			0.984771				0.999014	1.01149		0.996887	103.779	111.761	11	0.373359
	18	92038-bromicolaNFe7			1.00682	0.996654	1.01864					1.00111	1.00056					0.99413		1.00263	0.999886			0.998612	1.0031				1.00833							0.999014	1.01046		1.00246	39.7306	43.0415	10	0.142937
	19	92038-bromicolaNFe9			1.00682	0.996654	1.01864					1.00111	1.00056					0.99413		1.00263	1.00091			0.998612	1.0031				1.00833							0.999014	1.01046		1.00254	39.3025	42.5777	11	0.141397
	20	92038-festucae1017			0.994692	1.0037	1.01045					0.9981	0.999554					0.99413			1.01732								1.00934			0.986823				0.998011			1.00121	73.9468	82.1631	8	0.266035
	21	92038-Fl1			1.00783	1.0037	1.01045					0.9981	0.999554								1.01732								1.00934			0.983745				0.99099			1.00234	96.8353	108.94	7	0.34838
	22	92038-cabralliBlaTG			0.996713	0.995647	1.01864					0.996092	0.995516							1.00666	1.00501			0.995595	1.0031				1.00731			0.985797				0.999014	1.01149		1.00042	67.5402	73.1686	9	0.242986
	23	92038-cabralliE7091			0.996713	0.995647	1.01864					0.996092	0.995516					1.00117		1.00666	1.00501			0.995595	1.0031				1.00731			0.985797				0.999014	1.0084		1.00048	58.8296	63.355	10	0.211649
	24	92038-uncinata			0.995702	1.0037	1.01659					0.999104	0.997535	0.998978				0.999156		1.00666	0.983478			1.00263	1.00411				1.0124							1.00002	1.02181		1.00154	82.9663	89.3483	11	0.298484
	25	92038-canadensis			1.00581	0.998667	0.931617					1.00111	0.978352	0.998978				1.00318		1.00566	0.997835			0.999617					0.994066			0.992978				0.998011	0.872155		0.99276	1295.94	1395.63	12	4.66235
	26	92038-elymi			1.0048	0.998667	0.931617					0.999104	0.98441				0.998376	1.00318			1.01527			1.00163	0.966772				0.994066			0.994003				0.998011	0.873187		0.991531	1317.51	1418.85	11	4.73993
	27	92038-subspecies			0.996713	1.00269	1.01864							0.998978				1.00318		1.00566	0.99681			1.00465	0.990992				1.00221							0.999014	1.01149		1.00178	48.2625	52.65	9	0.173632
	28	92038-subspecies			0.996713	1.00269	1.01864							0.998978				1.00318		1.00566	0.99681			1.00465	0.990992				1.00221							0.999014	1.00427		1.00178	41.5232	45.298	9	0.149386
	29	92038-E5301			1.00581	1.00471	1.02273					1.00111	0.998545					0.99413		1.00566	0.985529			1.00263	1.00007				0.987955			0.991952				1.00002	1.02285		1.00007	110.749	119.268	10	0.398438
	30	92038-E5859			1.00379		1.02068					0.999104	1.00056	0.998978			1.00138	1.00318		1.00566	1.01835			1.00263	0.998056				0.993048							0.999014	1.00943		1.00342	54.7578	58.9699	11	0.197
	31	92038-E5880			1.00379		1.02068					0.999104	1.00056	0.998978			1.00138	1.00318		1.00566	1.01835			1.00263	0.998056				0.993048							0.999014	1.00943		1.00342	54.7578	58.9699	11	0.197
	32	92038-coenophiala			1.00278	0.993633	0.999185					0.999104	0.990468	0.996974				1.00016		1.00162	0.977325			1.00163	1.00007				1.00323			0.990926				0.998011	1.01046		0.996795	53.098	56.8907	12	0.191028
4	5	E8-E500			1.00682	1.00471	1.02273					1.00212	1.00965				1.00138	1.00519		1.00767	1.00091			1.00364	1.00916				1.01851			0.987848		1.00933		0.999014	1.00736		1.00591	57.7929	61.6457	12	0.207919
	6	E8-E5001			1.00682	1.00068	1.02273				0.994225	1.00212	1.00965				1.00138	1.00519		1.00767	1.00091		1.00488	1.00364	1.00815				1.01851			1.00426				0.999014	1.00943		1.00561	44.5733	47.3592	13	0.16036
	7	E8-E5073				0.999674	1.02273	0.999179				0.999104	0.997535	1.00098				0.999156		0.996586	0.981427			1.00062	0.996038				0.99814			1.0176				1.00102	1.00943		1.0007	85.144	91.2257	11	0.306319
	8	E8-E5710				1.00571	1.01966	0.997167				0.999104	1.0046	1.00098			1.00138	0.999156		0.996586				1.00163	1.00209				0.99814			1.01452		1.00832		1.00102	1.00943		1.00334	38.9776	41.5761	12	0.140228
	9	E8-E5769				1.00571	1.01966	0.997167				0.999104	1.0046	1.00098			1.00138	0.999156		0.996586	0.982452			1.00163	1.00209				0.99814			1.01452		1.00832		1.00102	1.00943		1.00203	61.7243	65.5821	13	0.222063
	10	E8-E5915				0.999674	1.01966	0.997167				0.999104	1.0046	1.00098				0.999156		0.996586	0.988606			1.00163	1.00209				0.99814			1.01452		1.00832		1.00102	1.00943		1.00208	52.3033	55.7902	12	0.188169
	11	E8-Holcus				1.00672	1.02273					0.996092	0.991477	1.00198						1.00162	0.989631		1.0069	1.00062	0.998056				0.997122					1.00933		1.00102	1.01253		1.00179	69.8025	75.172	11	0.251126
	12	E8-sylvatica			0.993681	1.0037	1.00635	1.00622			0.996242	0.999104	0.991477	1.00098			0.997374	1.00318		1.00566	0.992708			0.999617	0.999065				1.01444			1.00631		1.00227		0.998011	1.00943		1.00091	33.4519	35.3104	15	0.120349
	13	E8-bromicolaNFe1			1.01087	0.996654	1.01864				1.0033	1.00212	1.00662								1.00194			1.00263	1.00209				1.01444					1.00025		1.00002	1.01149		1.00496	38.6967	41.9214	9	0.139217
	14	E8-stromalonga			1.01087			1.00421				0.999104	0.996525								0.992708		0.996802	1.00163	1.00411				1.01342			0.9899		0.989147		1.00102	1.00324		0.999953	49.4168	53.5349	8	0.177785
	15	E8-AR5			0.997724	0.996654	1.01659	0.997167			1.00633	1.00111	1.0046					1.00318		1.00666	1.01732			1.00263	0.996038				0.999159			1.01452		0.999241		1.00102	1.00427		1.00375	42.8199	45.4961	13	0.154051
	16	E8-siegali			1.00076	0.996654	1.01659	0.999179			1.00834	1.00111	1.0046	1.00198				1.00318		1.00666	1.01424			0.999617	1.00108				0.999159			1.01144		0.997222		1.00303	1.02904		1.00381	63.5721	67.3116	14	0.228711
	17	E8-E2368			1.0048	0.996654	1.01147					1.00111	1.00561					0.999156		0.969379	1.01219			0.998612	0.996038				1.00425			0.996055		0.999241		1.00303	1.03007		0.999828	146.654	157.129	11	0.527609
	18	E8-bromicolaNFe7			1.01087	1.00269	1.01864	0.997167				1.00212	1.00662					0.99413		1.00263	1.00091		0.998822	0.997606	1.0031				1.00833					1.00126		1.00303	1.03007		1.00319	74.5116	79.4791	12	0.268067
	19	E8-bromicolaNFe9			1.01087	1.00269	1.01864	0.997167				1.00212	1.00662					0.99413		1.00263	1.00194		0.998822	0.997606	1.0031				1.00833					0.986119		1.00303	1.03007		1.00225	94.4587	100.756	13	0.33983
	20	E8-festucae1017			0.993681	0.99766	1.01045	1.0022				0.999104	1.00561					0.99413			1.00194								1.00934			0.998107				1.00202			1.00129	27.8564	30.642	9	0.100218
	21	E8-Fl1			1.00682	0.99766	1.01045					0.999104	1.00561								1.00194								1.00934			0.995029				0.995002			1.00233	31.7096	35.6733	7	0.11408
	22	E8-cabralliBlaTG			1.00076	1.00169	1.01864				1.00431	0.997096	1.00359							1.00666	1.00706		0.996802	0.995595	1.00512				1.00731			1.01452				1.00303	1.03007		1.00444	76.7445	82.2262	10	0.2761
	23	E8-cabralliE7091			1.00076	1.00169	1.01864				1.00431	0.997096	1.00359					1.00117		1.00666	1.00706		0.996802	0.995595	1.00512				1.00731			1.01452				1.00303	1.02698		1.00422	64.5855	68.8912	11	0.232356
	24	E8-uncinata			0.999746	0.99766	1.01659				1.00431	1.00011	1.00561	0.99998				0.999156		1.00666	0.989631		0.998822	1.00263	1.00512				1.0124							1.00202	1.01356		1.0027	42.3307	45.1527	12	0.152291
	25	E8-canadensis			1.00985	1.00471	0.932641	1.00019			0.998258	1.00011	0.98441	1.00098				1.00318		1.00566	1.00912			0.999617					0.994066			1.00529		1.00832		1.00002	0.87938		0.997275	1066.14	1132.78	14	3.83561
	26	E8-elymi			1.00884	1.00471	0.932641	1.00019				1.00011	0.990468				0.998376	1.00318			0.999886		0.996802	1.00163	0.984937				0.994066			1.00734		1.00025		1.00002	0.880412		0.995214	1006.36	1069.26	13	3.62053
	27	E8-subspecies			1.00076	0.996654	1.01864	0.999179						1.00098				1.00318		1.00566	1.01629			1.00263	0.999065				1.00221							1.00303	1.03007		1.00402	86.3326	93.5269	9	0.310595
	28	E8-subspecies			1.00076	0.996654	1.01864	0.999179						1.00098				1.00318		1.00566	1.01629			1.00263	0.999065				1.00221							1.00303	1.02388		1.00402	66.1469	71.6591	9	0.237974
	29	E8-E5301			1.00985	0.998667	1.02273					1.00212	1.00561					0.99413		1.00566	0.990657			1.00263	1.00007				0.987955			1.00529				1.00202	1.01459		1.00211	76.8796	82.7934	9	0.276586
	30	E8-E5859			1.00783		1.02068	0.999179				1.00312	1.00864	1.00098			1.00138	1.00318		1.00566	1.00091		0.994782	1.00465	1.00209				0.993048					1.00933		1.00102	1.03214		1.00353	81.2024	86.2776	13	0.292138
	31	E8-E5880			1.00783		1.02068	0.999179				1.00312	1.00864	1.00098			1.00138	1.00318		1.00566	1.00091		0.994782	1.00465	1.00209				0.993048					1.00933		1.00102	1.03214		1.00353	81.2024	86.2776	13	0.292138
	32	E8-coenophiala			1.00682	0.999674	1.00021	0.999179				1.00011	0.996525	0.996974				1.00016		1.00162	0.982452			1.00163	1.0031				1.00323			1.00221		1.00025		1.00102	1.02904		0.999698	71.5716	76.0448	13	0.25749
5	6	E8-E5001			1.01087	0.998667	1.02375					1.00412	1.00965				1.00138	1.00519		1.00767	1.02552			1.00565	1.00916				1.01851			1.00939				1.00303	1.03214		1.00947	87.5731	93.8283	12	0.315058
	7	E500-E5073				0.998667	1.02273					1.00111	0.997535					0.999156		0.996586	0.982452			1.00163	0.997047		1.01044		0.99814			0.981694				0.999014	1.01665		0.998939	113.057	121.753	11	0.406739
	8	E500-E5710				1.0037	1.01966					1.00111	1.00359				1.00138	0.999156		0.996586				1.00263	1.00209	1.00083	1.01044		0.99814			0.97759		1.00832		0.999014	1.01665		1.00162	81.146	86.5557	12	0.291935
	9	E500-E5769				1.0037	1.01966					1.00111	1.00359				1.00138	0.999156		0.996586	0.983478			1.00263	1.00209	1.00083	1.01044		0.99814			0.97759		1.00832		0.999014	1.01665		1.00048	96.5247	102.557	13	0.347263
	10	E500-E5915				0.998667	1.01966					1.00111	1.00359					0.999156		0.996586	0.988606			1.00263	1.00209				0.99814			0.978616		1.00832		0.999014	1.01665		0.999708	96.6068	104.038	11	0.347558
	11	E500-Holcus				1.00471	1.02273					0.9981	0.991477							1.00162	0.990657			1.00163	0.998056		1.00943		0.997122					1.00933		0.998011	1.01975		1.00191	88.4666	95.8388	11	0.318272
	12	E500-sylvatica			0.989637	1.00169	1.00635					1.00011	0.991477				0.997374	1.00318		1.00566	0.975274			0.999617	0.999065	0.995801	1.00842		1.01444			1.00221		1.00227		0.999014	1.02904		0.999504	111.791	118.367	14	0.402186
	13	E500-bromicolaNFe1			1.00682	0.99464	1.01864					1.00212	1.00662								1.00604			1.00364	1.00209		0.995285		1.01444					1.00025		0.998011	1.02594		1.00405	77.3376	83.7824	10	0.278234
	14	E500-stromalonga			1.00682							0.999104	0.996525								1.01629			1.00263	1.00411	1.00284	0.993264		1.01342			0.987848		0.989147		0.999014	1.01665		1.00092	82.0844	88.9247	8	0.295311
	15	E500-AR5			0.993681	0.99464	1.01659					1.00111	1.00359					1.00318		1.00666	1.00501			1.00263	0.996038	1.00384	0.995285		0.999159			0.995029		0.999241		0.999014	1.01665		1.00092	43.7468	46.481	13	0.157386
	16	E500-siegali			0.996713	0.99464	1.01659					1.00111	1.00359					1.00318		1.00666	1.00296			1.00163	0.996038		0.995285		0.999159			0.991952		0.997222		0.999014	1.0084		1.00038	35.3052	37.6589	13	0.127016
	17	E500-E2368			1.00076	0.99464	1.01147					1.00111	1.0046					0.999156		0.969379	0.998861			0.998612	0.997047				1.00425			0.991952		0.999241		0.999014	1.00943		0.997864	85.2615	91.3516	12	0.306742
	18	E500-bromicolaNFe7			1.00682	1.00068	1.01864					1.00212	1.00662					0.99413		1.00263	1.00501			0.998612	1.0031		0.995285		1.00833					1.00126		0.999014	1.0084		1.00302	34.2881	36.7373	12	0.123357
	19	E500-bromicolaNFe9			1.00682	1.00068	1.01864					1.00212	1.00662					0.99413		1.00263	1.00604			0.998612	1.0031		0.995285		1.00833					0.986119		0.999014	1.0084		1.00201	53.252	57.0557	13	0.191582
	20	E500-festucae1017			0.994692	0.995647	1.01045					0.999104	1.00561					0.99413			1.02245								1.00934			0.994003				0.998011			1.00234	79.9211	88.8013	8	0.287529
	21	E500-Fl1			1.00783	0.995647	1.01045					0.999104	1.00561								1.02245								1.00934			0.990926				0.99099			1.00359	95.5757	107.523	7	0.343848
	22	E500-cabralliBlaTG			0.996713	0.999674	1.01864					0.997096	1.00258							1.00666	1.01117			0.995595	1.0031				1.00731			0.992978				0.999014	1.00943		1.00254	49.3248	53.4352	9	0.177454
	23	E500-cabralliE7091			0.996713	0.999674	1.01864					0.997096	1.00258					1.00117		1.00666	1.01117			0.995595	1.0031				1.00731			0.992978				0.999014	1.0053		1.00244	43.3447	46.6789	10	0.155939
	24	E500-uncinata			0.995702	0.995647	1.01659					1.00011	1.0046					0.999156		1.00666	0.989631			1.00263	1.00411				1.0124							1.00002	1.02181		1.00227	73.4331	79.5525	10	0.264187
	25	E500-canadensis			1.00581	1.0037	0.931617					1.00212	0.98441					1.00318		1.00566	0.991682			0.999617			1.00135		0.994066			0.986823		1.00832		0.998011	0.871123		0.994026	1264.33	1354.64	13	4.54862
	26	E500-elymi			1.0048	1.0037	0.931617					1.00011	0.990468				0.998376	1.00318			1.02142			1.00163	0.966772				0.994066			0.987848		1.00025		0.998011	0.872155		0.993017	1301.36	1394.32	12	4.68185
	27	E500-subspecies			0.996713	0.99464	1.01864											1.00318		1.00566	1.00296			1.00465	0.990992				1.00221							0.999014	1.00943		1.00187	51.2284	56.3512	8	0.184302
	28	E500-subspecies			0.996713	0.99464	1.01864											1.00318		1.00566	1.00296			1.00465	0.990992				1.00221							0.999014	1.00117		1.00187	46.5396	51.1935	8	0.167433
	29	E500-E5301			1.00581	0.99766	1.02273					1.00212	1.0046					0.99413		1.00566	0.991682			1.00263	1.00007				0.987955			0.999132				1.00002	1.02285		1.00109	92.4246	99.5341	10	0.332512
	30	E500-E5859			1.00379		1.02068					1.00212	1.00763				1.00138	1.00318		1.00566	1.0245			1.00263	0.998056	1.00183			0.993048					1.00933		0.999014	1.00736		1.0052	61.6569	66.061	11	0.22182
	31	E500-E5880			1.00379		1.02068					1.00212	1.00763				1.00138	1.00318		1.00566	1.0245			1.00263	0.998056	1.00183			0.993048					1.00933		0.999014	1.00736		1.0052	61.6569	66.061	11	0.22182
	32	E500-coenophiala			1.00278	0.998667	0.999185					1.00212	0.996525					1.00016		1.00162	0.982452			1.00163	1.00007		1.00034		1.00323			0.999132		1.00025		0.998011	1.0084		0.999078	26.4977	28.2642	13	0.0953295
6	7	E5001-E5073				1.00571	1.02273					1.00111	0.997535					0.999156		0.996586	0.982452			1.00163	0.997047			1.00027	0.99814			0.997081				0.999014	1.01769		0.999882	85.394	91.9627	10	0.307218
	8	E5001-E5710				0.999674	1.01966					1.00111	1.0046				1.00138	0.999156		0.996586				1.00263	1.00209			1.00127	0.99814			0.992978				0.999014	1.01769		1.00141	50.7342	54.6368	10	0.182524
	9	E5001-E5769				0.999674	1.01966					1.00111	1.0046				1.00138	0.999156		0.996586	0.983478			1.00263	1.00209			1.00127	0.99814			0.992978				0.999014	1.01769		1.00013	70.0339	75.0363	11	0.251958
	10	E5001-E5915				1.00571	1.01966					1.00111	1.0046					0.999156		0.996586	0.988606			1.00263	1.00209			1.00127	0.99814			0.994003				0.999014	1.01769		1.00097	63.1726	68.032	10	0.227273
	11	E5001-Holcus				1.00068	1.02273					0.9981	0.991477							1.00162	0.990657		1.00892	1.00163	0.998056				0.997122							0.998011	1.02078		1.00082	94.9634	103.596	10	0.341646
	12	E5001-sylvatica	0.999278		0.989637	0.99766	1.00635				1.00229	1.00011	0.991477				0.997374	1.00318		1.00566	0.975274			0.999617	0.999065			1.00732	1.01444			0.986823				0.999014	1.02904		0.998503	120.675	127.773	14	0.434146
	13	E5001-bromicolaNFe1			1.00682	1.00269	1.01864				0.993217	1.00212	1.00662								1.00604			1.00364	1.00209				1.01444							0.998011	1.02594		1.00494	74.8357	81.6389	9	0.269233
	14	E5001-stromalonga	1.00129		1.00682							0.999104	0.996525								1.01629		0.995792	1.00263	1.00411			1.00329	1.01342			0.971436				0.999014	1.01769		1.00081	125.452	135.907	8	0.451334
	15	E5001-AR5			0.993681	1.00269	1.01659				0.992208	1.00111	1.0046					1.00318		1.00666	1.00501			1.00263	0.996038				0.999159			0.994003				0.999014	1.01769		1.00118	51.9925	55.7062	12	0.187051
	16	E5001-siegali	0.999278		0.996713	1.00269	1.01659				0.993217	1.00111	1.0046					1.00318		1.00666	1.00296			1.00163	1.00209				0.999159			0.990926				0.999014	1.01046		1.00132	35.5379	37.9071	13	0.127853
	17	E5001-E2368			1.00076	1.00269	1.01147					1.00111	1.00561					0.999156		0.969379	0.998861			0.998612	0.997047				1.00425			0.976565				0.999014	1.01149		0.997272	127.265	137.054	11	0.457855
	18	E5001-bromicolaNFe7			1.00682	0.996654	1.01864					1.00212	1.00662					0.99413		1.00263	1.00501		0.997812	0.998612	1.0031				1.00833							0.999014	1.01046		1.00304	38.4093	41.3639	11	0.138184
	19	E5001-bromicolaNFe9			1.00682	0.996654	1.01864					1.00212	1.00662					0.99413		1.00263	1.00604		0.997812	0.998612	1.0031				1.00833							0.999014	1.01046		1.00312	38.6909	41.6671	12	0.139197
	20	E5001-festucae1017			0.994692	1.0037	1.01045					0.999104	1.00561					0.99413			1.02245							0.999258	1.00934			0.978616				0.998011			1.0014	113.571	124.928	8	0.408591
	21	E5001-Fl1			1.00783	1.0037	1.01045					0.999104	1.00561								1.02245							0.999258	1.00934			0.975539				0.99099			1.00243	142.884	158.76	7	0.514046
	22	E5001-cabralliBlaTG	1.00229		0.996713	0.995647	1.01864				0.993217	0.997096	1.00359							1.00666	1.01117		0.996802	0.995595	1.00613				1.00731			0.994003				0.999014	1.01149		1.00159	51.8883	55.3475	12	0.186676
	23	E5001-cabralliE7091	1.00229		0.996713	0.995647	1.01864				0.993217	0.997096	1.00359					1.00117		1.00666	1.01117		0.996802	0.995595	1.00613				1.00731			0.994003				0.999014	1.0084		1.00157	46.0233	48.8998	13	0.165576
	24	E5001-uncinata			0.995702	1.0037	1.01659				0.994225	1.00011	1.00561					0.999156		1.00666	0.989631		0.997812	1.00263	1.00613				1.0124							1.00002	1.02181		1.00217	68.1429	73.0102	12	0.245155
	25	E5001-canadensis	1.00129		1.00581	0.998667	0.931617				0.9912	1.00212	0.98441					1.00318		1.00566	0.991682			0.999617				0.993214	0.994066			0.984771				0.998011	0.872155		0.992354	1133.42	1208.98	13	4.07765
	26	E5001-elymi			1.0048	0.998667	0.931617					1.00011	0.990468				0.998376	1.00318			1.02142		0.995792	1.00163	0.986956				0.994066			0.985797				0.998011	0.873187		0.993635	1244.55	1333.44	12	4.47745
	27	E5001-subspecies	1.0033		0.996713	1.00269	1.01864											1.00318		1.00566	1.00296			1.00465	1.00007			1.00228	1.00221							0.999014	1.01149		1.00345	28.9942	31.4103	9	0.104311
	28	E5001-subspecies	1.0033		0.996713	1.00269	1.01864											1.00318		1.00566	1.00296			1.00465	1.00007				1.00221							0.999014	1.00427		1.00355	26.3456	28.7406	9	0.0947823
	29	E5001-E5301			1.00581	1.00471	1.02273					1.00212	1.00561					0.99413		1.00566	0.991682			1.00263	1.00007				0.987955			0.983745				1.00002	1.02285		1.00053	115.669	124.566	10	0.416137
	30	E5001-E5859	0.998273		1.00379		1.02068					1.00212	1.00864				1.00138	1.00318		1.00566	1.0245		0.994782	1.00263	1.0031			1.00429	0.993048							0.999014	1.00943		1.00434	63.8662	68.1239	12	0.229769
	31	E5001-E5880	0.998273		1.00379		1.02068					1.00212	1.00864				1.00138	1.00318		1.00566	1.0245		0.994782	1.00263	1.0031			1.00429	0.993048							0.999014	1.00943		1.00434	63.8662	68.1239	12	0.229769
	32	E5001-coenophiala	1.00129		1.00278	0.993633	0.999185					1.00212	0.996525					1.00016		1.00162	0.982452			1.00163	1.00411				1.00323			0.982719				0.998011	1.01046		0.997819	52.8587	56.6343	12	0.190167
7	8	E5073-E5710				0.998667	1.02068	1.00522				1.00412	1.00056	1.00198	1.00174	1.00362		1.00519		1.00767				1.00465	1.00007		1.01044	1.00631	1.01851			1.01657				1.00303	1.03214		1.00641	72.3502	76.6061	14	0.260291
	9	E5073-E5769				0.998667	1.02068	1.00522				1.00412	1.00056	1.00198	1.00174	1.00362		1.00519		1.00767	1.01219			1.00465	1.00007		1.01044	1.00631	1.01851			1.01657				1.00303	1.03214		1.00673	69.4857	73.346	15	0.249985
	10	E5073-E5915				1.00471	1.02068	1.00522				1.00412	1.00056	1.00198	1.00174	1.00362		1.00519		1.00767	1.01732			1.00465	1.00007			1.00631	1.01851			1.0176				1.00303	1.03214		1.00723	73.2868	77.5978	14	0.263661
	11	E5073-Holcus				0.999674	1.02375					0.996092	0.995516	1.00098						0.997594	1.01527			1.00263	1.00714		1.00943		1.01851							1.00202	1.02904		1.00572	110.994	120.244	11	0.399319
	12	E5073-sylvatica				0.996654	1.00737	0.999179				0.999104	0.994506	0.99998				0.99815		0.996586	0.960916			0.998612	1.00512		1.00842	1.00027	0.997122			1.00529				0.998011	1.01872		0.997831	124.382	132.156	13	0.447483
	13	E5073-bromicolaNFe1				1.00169	1.01864					1.00011	0.999554								0.997835			0.999617	1.00209		0.995285		0.997122							1.00002	1.02181		1.0012	69.3	76.23	8	0.249317
	14	E5073-stromalonga						0.999179				0.997096	1.00561								0.988606			1.00163	1.00209		0.993264	1.00127	0.996103			0.983745				1.00102	1.01356		0.997238	55.4278	60.4667	8	0.19941
	15	E5073-AR5				1.00169	1.01659	1.00522				0.999104	0.999554					1.00016		0.997594	0.984503			1.00163	0.99402		0.995285		0.982863			1.00836				1.00102	1.01562		0.999114	81.393	87.2068	12	0.292824
	16	E5073-siegali				1.00169	1.01659	1.00622				0.999104	0.999554	1.00098				1.00117		0.997594	0.981427			0.997606	0.99402		0.995285		0.982863			1.00529				1.00102	1.01046		0.998694	72.5912	77.4306	13	0.261158
	17	E5073-E2368				1.00169	1.01045					0.999104	1.00056					1.00318		0.959303	0.97835			0.997606	0.995029				0.986937			0.9899				1.00102	1.01149		0.993594	181.197	196.296	10	0.651883
	18	E5073-bromicolaNFe7				0.995647	1.01864	1.00522				1.00011	0.999554					0.999156		0.994571	0.998861			0.997606	1.00108		0.995285		0.991011							1.00102	1.01149		0.999827	47.2953	50.9334	11	0.170152
	19	E5073-bromicolaNFe9				0.995647	1.01864	1.00522				1.00011	0.999554					0.999156		0.994571	0.997835			0.997606	1.00108		0.995285		0.991011							1.00102	1.01149		0.999748	47.6287	51.2924	12	0.171352
	20	E5073-festucae1017				1.00269	1.00942	0.99616				0.997096	0.999554					0.999156			0.984503							0.999258	0.992029			0.991952				1.00102			0.997531	38.4664	42.313	8	0.138389
	21	E5073-Fl1				1.00269	1.00942					0.997096	0.999554								0.984503							0.998251	0.992029			0.988874				0.993999			0.996269	49.5479	55.7414	6	0.178256
	22	E5073-cabralliBlaTG				0.99464	1.01966					0.996092	0.997535							0.997594	0.991682			0.994589	1.00108				0.989992			1.00734				1.00102	1.01149		0.999202	69.0455	75.3224	8	0.248402
	23	E5073-cabralliE7091				0.99464	1.01966					0.996092	0.997535					0.99815		0.997594	0.991682			0.994589	1.00108				0.989992			1.00734				1.00102	1.0084		0.999115	59.278	64.2179	9	0.213262
	24	E5073-uncinata				1.00269	1.01659					0.999104	0.999554	0.998978				1.00318		0.997594	1.01424			1.00263	1.00209				0.995085							1.00202	1.02594		1.00281	72.4302	78.466	10	0.260579
	25	E5073-canadensis				0.998667	0.931617	0.994148				1.00011	0.989458	0.99998		0.997598		0.999156		0.996586	0.976299			0.999617			1.00135	0.993214	0.97777			0.998107				1.00002	0.874219		0.990856	1024.41	1088.44	14	3.68547
	26	E5073-elymi				0.998667	0.931617	0.994148				0.999104	0.98441		0.996724	0.998602		0.999156			0.982452			1.00062	0.962736				0.97777			0.999132				1.00002	0.874219		0.987511	1130.48	1211.23	12	4.06709
	27	E5073-subspecies				1.00169	1.01966	1.00622						0.99998				0.999156		0.996586	0.983478			1.00062	0.995029			1.0053	1.00527							1.00102	1.01149		1.00117	67.5001	73.1251	9	0.242842
	28	E5073-subspecies				1.00169	1.01966	1.00622						0.99998				0.999156		0.996586	0.983478			1.00062	0.995029				1.00527							1.00102	1.0053		1.00079	64.9226	70.8247	9	0.233569
	29	E5073-E5301				1.0037	1.02375					1.00011	1.00056					0.99815		0.996586	1.01629			1.00263	1.00512				0.991011			0.997081				1.00202	1.02698		1.00309	107.541	116.503	10	0.386897
	30	E5073-E5859					1.02068	1.00622				0.999104	0.996525	0.99998				0.999156		0.997594	0.983478			0.999617	1.00007			1.00127	1.0124							1.00002	1.01046		1.00124	69.5257	74.8738	10	0.250129
	31	E5073-E5880					1.02068	1.00622				0.999104	0.996525	0.99998				0.999156		0.997594	0.983478			0.999617	1.00007			1.00127	1.0124							1.00002	1.01046		1.00124	69.5257	74.8738	10	0.250129
	32	E5073-coenophiala				0.992627	0.999185	0.993142				0.999104	1.00662	0.995972	0.999733	1.00161		1.00418		0.993563	1.00706			1.00163	0.998056		1.00034		0.986937			0.996055				1.00002	1.01046		0.998579	31.4558	33.3061	15	0.113167
8	9	E5710-E5769				1.00672	1.02375	1.00622				1.00412	1.00965	1.00198	1.00274	1.00362	1.00138	1.00519		1.00767				1.00565	1.00916	1.00484	1.01044	1.00732	1.01851			1.0258	1.02177	1.00933		1.00303	1.03214		1.009	71.0329	74.4154	16	0.255552
	10	E5710-E5915				1.00068	1.02375	1.00622				1.00412	1.00965	1.00198	1.00274	1.00362		1.00519		1.00767				1.00565	1.00916			1.00732	1.01851			1.02478		1.00933		1.00303	1.03214		1.00844	75.9335	80.4002	14	0.273183
	11	E5710-Holcus				1.00571	1.02068					0.996092	0.989458	1.00098						0.997594				1.00364	1.00209		1.00943		1.01851					1.00832		1.00202	1.02904		1.00455	109.393	118.509	11	0.393557
	12	E5710-sylvatica				1.00269	1.0043	0.997167				0.999104	0.988448	0.99998			0.997374	0.99815		0.996586				0.999617	1.0031	0.992787	1.00842	1.00127	0.997122			0.996055	1.01768	1.00126		0.998011	1.01872		0.999955	50.0415	52.6753	14	0.180032
	13	E5710-bromicolaNFe1				0.995647	1.01556					1.00011	1.00662											1.00062	1.00512		0.995285		0.997122					0.998231		1.00002	1.02181		1.00143	65.6704	72.2375	8	0.23626
	14	E5710-stromalonga						0.997167				0.997096	0.998545											1.00263	1.00714	0.999821	0.993264	1.00228	0.996103			0.978616		0.988138		1.00102	1.01356		0.996819	67.5744	73.2056	8	0.243109
	15	E5710-AR5				0.995647	1.01352	1.00421				0.999104	1.00662					1.00016		0.997594				1.00263	0.999065	1.00083	0.995285		0.982863			1.00324		0.998231		1.00102	1.01562		1	52.3545	55.8448	12	0.188353
	16	E5710-siegali				0.995647	1.01352	1.00522				0.999104	1.00662	1.00098				1.00117		0.997594				0.998612	0.999065		0.995285		0.982863			1.00016		0.996213		1.00102	1.01046		0.999538	45.2771	48.2956	13	0.162892
	17	E5710-E2368				0.995647	1.00737					0.999104	1.00763					1.00318		0.959303				0.998612	1.00209				0.986937			0.985797		0.998231		1.00102	1.01149		0.99541	166.739	180.634	10	0.599869
	18	E5710-bromicolaNFe7				1.00169	1.01556	1.00421				1.00011	1.00662					0.999156		0.994571				0.998612	1.00613		0.995285		0.991011					0.999241		1.00102	1.01149		1.00102	40.6803	43.8095	12	0.146354
	19	E5710-bromicolaNFe9				1.00169	1.01556	1.00421				1.00011	1.00662					0.999156		0.994571				0.998612	1.00613		0.995285		0.991011					0.984101		1.00102	1.01149		0.999852	61.3435	66.0622	12	0.220693
	20	E5710-festucae1017				0.996654	1.00635	0.995154				0.997096	1.00662					0.999156										0.999258	0.992029			0.986823				1.00102			0.998016	32.7423	36.3803	7	0.117796
	21	E5710-Fl1				0.996654	1.00635					0.997096	1.00662															0.999258	0.992029			0.983745				0.993999			0.996969	49.3307	56.3779	5	0.177475
	22	E5710-cabralliBlaTG				1.00068	1.01659					0.996092	1.00359							0.997594				0.995595	1.00613				0.989992			1.00221				1.00102	1.01149		1.00095	51.3383	56.4722	7	0.184698
	23	E5710-cabralliE7091				1.00068	1.01659					0.996092	1.00359					0.99815		0.997594				0.995595	1.00613				0.989992			1.00221				1.00102	1.0084		1.00069	43.7628	47.7412	8	0.157443
	24	E5710-uncinata				0.996654	1.01249					0.999104	1.00662	0.998978				1.00318		0.997594				1.00364	1.00714				0.995085							1.00202	1.02594		1.00205	66.5617	72.6128	9	0.239466
	25	E5710-canadensis				1.0037	0.928546	0.993142				1.00011	0.9834	0.99998		0.997598		0.999156		0.996586				1.00062			1.00034	0.994222	0.97777			0.998107	1.01768	1.00631		1.00002	0.874219		0.993958	1070.24	1133.2	14	3.85036
	26	E5710-elymi				1.0037	0.928546	0.993142				0.999104	0.991477		0.996724	0.998602	0.998376	0.999156						1.00163	0.967782				0.97777			0.999132	1.01768	0.998231		1.00002	0.874219		0.991942	1124.22	1194.49	13	4.04457
	27	E5710-subspecies				0.995647	1.01659	1.00522						0.99998				0.999156		0.996586				1.00163	0.995029			1.00631	1.00527							1.00102	1.01149		1.00204	38.824	42.3535	9	0.139676
	28	E5710-subspecies				0.995647	1.01659	1.00522						0.99998				0.999156		0.996586				1.00163	0.995029				1.00527							1.00102	1.0053		1.00161	34.2058	37.6264	9	0.123061
	29	E5710-E5301				0.998667	1.02068					1.00011	1.00662					0.99815		0.996586				1.00364	1.00411				0.991011			1.00324				1.00202	1.02698		1.00226	93.1657	101.635	9	0.335178
	30	E5710-E5859					1.01761	1.00522				0.999104	1.00359	0.99998			1.00138	0.999156		0.997594				1.00062	1.00209	1.00183		1.00228	1.0124				1.0187	1.00832		1.00002	1.01046		1.00437	39.7188	42.2012	12	0.142895
	31	E5710-E5880					1.01761	1.00522				0.999104	1.00359	0.99998			1.00138	0.999156		0.997594				1.00062	1.00209	1.00183		1.00228	1.0124				1.0187	1.00832		1.00002	1.01046		1.00437	39.7188	42.2012	12	0.142895
	32	E5710-coenophiala				0.998667	0.996113	0.992136				0.999104	0.999554	0.995972	1.00074	1.00161		1.00418		0.993563				1.00263	1.00411		1.00034		0.986937			0.991952	0.92981	0.998231		1.00002	1.01046		0.994204	262.78	277.378	15	0.945391
9	10	E5769-E5915				1.00068	1.02375	1.00622				1.00412	1.00965	1.00198	1.00274	1.00362		1.00519		1.00767	1.01937			1.00565	1.00916			1.00732	1.01851			1.02478		1.00933		1.00303	1.03214		1.00904	76.5502	80.803	15	0.275401
	11	E5769-Holcus				1.00571	1.02068					0.996092	0.989458	1.00098						0.997594	1.01629			1.00364	1.00209		1.00943		1.01851					1.00832		1.00202	1.02904		1.00545	108.034	116.344	12	0.388668
	12	E5769-sylvatica				1.00269	1.0043	0.997167				0.999104	0.988448	0.99998			0.997374	0.99815		0.996586	0.972197			0.999617	1.0031	0.992787	1.00842	1.00127	0.997122			0.996055	1.01768	1.00126		0.998011	1.01872		0.998567	85.0028	89.2529	15	0.305811
	13	E5769-bromicolaNFe1				0.995647	1.01556					1.00011	1.00662								0.988606			1.00062	1.00512		0.995285		0.997122					0.998231		1.00002	1.02181		1.00027	76.6628	83.6321	9	0.275806
	14	E5769-stromalonga						0.997167				0.997096	0.998545								0.97835			1.00263	1.00714	0.999821	0.993264	1.00228	0.996103			0.978616		0.988138		1.00102	1.01356		0.995398	88.6346	95.4527	9	0.318877
	15	E5769-AR5				0.995647	1.01352	1.00421				0.999104	1.00662					1.00016		0.997594	0.985529			1.00263	0.999065	1.00083	0.995285		0.982863			1.00324		0.998231		1.00102	1.01562		0.999096	62.4874	66.3928	13	0.224808
	16	E5769-siegali				0.995647	1.01352	1.00522				0.999104	1.00662	1.00098				1.00117		0.997594	0.982452			0.998612	0.999065		0.995285		0.982863			1.00016		0.996213		1.00102	1.01046		0.99847	60.092	63.8478	14	0.216191
	17	E5769-E2368				0.995647	1.00737					0.999104	1.00763					1.00318		0.959303	0.979376			0.998612	1.00209				0.986937			0.985797		0.998231		1.00102	1.01149		0.994177	174.615	188.047	11	0.628206
	18	E5769-bromicolaNFe7				1.00169	1.01556	1.00421				1.00011	1.00662					0.999156		0.994571	0.988606			0.998612	1.00613		0.995285		0.991011					0.999241		1.00102	1.01149		1.00013	48.7434	52.225	12	0.175362
	19	E5769-bromicolaNFe9				1.00169	1.01556	1.00421				1.00011	1.00662					0.999156		0.994571	0.988606			0.998612	1.00613		0.995285		0.991011					0.984101		1.00102	1.01149		0.999049	66.3309	71.0688	13	0.238636
	20	E5769-festucae1017				0.996654	1.00635	0.995154				0.997096	1.00662					0.999156			0.985529							0.999258	0.992029			0.986823				1.00102			0.996881	42.6528	46.9181	8	0.15345
	21	E5769-Fl1				0.996654	1.00635					0.997096	1.00662								0.985529							0.999258	0.992029			0.983745				0.993999			0.995698	56.7761	63.8731	6	0.204261
	22	E5769-cabralliBlaTG				1.00068	1.01659					0.996092	1.00359							0.997594	0.992708			0.995595	1.00613				0.989992			1.00221				1.00102	1.01149		1.0002	53.5262	58.3922	8	0.192569
	23	E5769-cabralliE7091				1.00068	1.01659					0.996092	1.00359					0.99815		0.997594	0.992708			0.995595	1.00613				0.989992			1.00221				1.00102	1.0084		1.00003	45.6837	49.4907	9	0.164354
	24	E5769-uncinata				0.996654	1.01249					0.999104	1.00662	0.998978				1.00318		0.997594	1.01527			1.00364	1.00714				0.995085							1.00202	1.02594		1.00315	70.3987	76.2653	10	0.25327
	25	E5769-canadensis				1.0037	0.928546	0.993142				1.00011	0.9834	0.99998		0.997598		0.999156		0.996586	0.988606			1.00062			1.00034	0.994222	0.97777			0.998107	1.01768	1.00631		1.00002	0.874219		0.99366	1014	1070.33	15	3.64801
	26	E5769-elymi				1.0037	0.928546	0.993142				0.999104	0.991477		0.996724	0.998602	0.998376	0.999156			0.983478			1.00163	0.967782				0.97777			0.999132	1.01768	0.998231		1.00002	0.874219		0.991444	1061.89	1124.36	14	3.82032
	27	E5769-subspecies				0.995647	1.01659	1.00522						0.99998				0.999156		0.996586	0.983478			1.00163	0.995029			1.00631	1.00527							1.00102	1.01149		1.00049	62.4215	67.6232	9	0.224571
	28	E5769-subspecies				0.995647	1.01659	1.00522						0.99998				0.999156		0.996586	0.983478			1.00163	0.995029				1.00527							1.00102	1.0053		0.999964	57.4135	62.6329	9	0.206554
	29	E5769-E5301				0.998667	1.02068					1.00011	1.00662					0.99815		0.996586	1.01732			1.00364	1.00411				0.991011			1.00324				1.00202	1.02698		1.00351	98.0035	106.17	10	0.352583
	30	E5769-E5859					1.01761	1.00522				0.999104	1.00359	0.99998			1.00138	0.999156		0.997594	0.984503			1.00062	1.00209	1.00183		1.00228	1.0124				1.0187	1.00832		1.00002	1.01046		1.0032	58.9729	62.4419	12	0.212164
	31	E5769-E5880					1.01761	1.00522				0.999104	1.00359	0.99998			1.00138	0.999156		0.997594	0.984503			1.00062	1.00209	1.00183		1.00228	1.0124				1.0187	1.00832		1.00002	1.01046		1.0032	58.9729	62.4419	12	0.212164
	32	E5769-coenophiala				0.998667	0.996113	0.992136				0.999104	0.999554	0.995972	1.00074	1.00161		1.00418		0.993563	1.00809			1.00263	1.00411		1.00034		0.986937			0.991952	0.92981	0.998231		1.00002	1.01046		0.994935	257.706	271.27	16	0.927139
10	11	E5915-Holcus				0.999674	1.02068					0.996092	0.989458	1.00098						0.997594	1.02245			1.00364	1.00209				1.01851					1.00832		1.00202	1.02904		1.00513	131.621	142.589	11	0.473526
	12	E5915-sylvatica				0.996654	1.0043	0.997167				0.999104	0.988448	0.99998				0.99815		0.996586	0.966044			0.999617	1.0031			1.00127	0.997122			0.996055		1.00126		0.998011	1.01872		0.99643	96.7335	102.779	14	0.348014
	13	E5915-bromicolaNFe1				1.00169	1.01556					1.00011	1.00662								0.992708			1.00062	1.00512				0.997122					0.998231		1.00002	1.02181		1.00178	64.8507	71.3358	8	0.233311
	14	E5915-stromalonga						0.997167				0.997096	0.998545								0.982452			1.00263	1.00714			1.00228	0.996103			0.979642		0.988138		1.00102	1.01356		0.995656	87.2639	95.1969	8	0.313945
	15	E5915-AR5				1.00169	1.01352	1.00421				0.999104	1.00662					1.00016		0.997594	0.990657			1.00263	0.999065				0.982863			1.00426		0.998231		1.00102	1.01562		1.00012	59.2725	63.5063	12	0.213242
	16	E5915-siegali				1.00169	1.01352	1.00522				0.999104	1.00662	1.00098				1.00117		0.997594	0.988606			0.998612	0.999065				0.982863			1.00118		0.996213		1.00102	1.01046		0.999563	51.0704	54.4751	13	0.183734
	17	E5915-E2368				1.00169	1.00737					0.999104	1.00763					1.00318		0.959303	0.985529			0.998612	1.00209				0.986937			0.986823		0.998231		1.00102	1.01149		0.995194	163.803	176.403	11	0.589307
	18	E5915-bromicolaNFe7				0.995647	1.01556	1.00421				1.00011	1.00662					0.999156		0.994571	0.993733			0.998612	1.00613				0.991011					0.999241		1.00102	1.01149		1.00043	44.6677	48.1037	11	0.160699
	19	E5915-bromicolaNFe9				0.995647	1.01556	1.00421				1.00011	1.00662					0.999156		0.994571	0.992708			0.998612	1.00613				0.991011					0.984101		1.00102	1.01149		0.999189	65.1667	70.1795	12	0.234447
	20	E5915-festucae1017				1.00269	1.00635	0.995154				0.997096	1.00662					0.999156			0.991682							0.999258	0.992029			0.987848				1.00102			0.998083	33.2369	36.5606	9	0.119575
	21	E5915-Fl1				1.00269	1.00635					0.997096	1.00662								0.991682							0.999258	0.992029			0.984771				0.993999			0.997167	47.649	53.6051	6	0.171425
	22	E5915-cabralliBlaTG				0.99464	1.01659					0.996092	1.00359							0.997594	0.997835			0.995595	1.00613				0.989992			1.00324				1.00102	1.01149		1.00021	52.2845	57.0376	8	0.188102
	23	E5915-cabralliE7091				0.99464	1.01659					0.996092	1.00359					0.99815		0.997594	0.997835			0.995595	1.00613				0.989992			1.00324				1.00102	1.0084		1.00004	44.5457	48.2578	9	0.16026
	24	E5915-uncinata				1.00269	1.01249					0.999104	1.00662	0.998978				1.00318		0.997594	1.02142			1.00364	1.00714				0.995085							1.00202	1.02594		1.00416	77.3875	83.8364	10	0.278413
	25	E5915-canadensis				0.998667	0.928546	0.993142				1.00011	0.9834	0.99998		0.997598		0.999156		0.996586	0.982452			1.00062				0.994222	0.97777			0.999132		1.00631		1.00002	0.874219		0.991107	1054.01	1119.88	15	3.79196
	26	E5915-elymi				0.998667	0.928546	0.993142				0.999104	0.991477		0.996724	0.998602		0.999156			0.989631			1.00163	0.967782				0.97777			1.00016		0.998231		1.00002	0.874219		0.989376	1101.62	1175.06	13	3.96326
	27	E5915-subspecies				1.00169	1.01659	1.00522						0.99998				0.999156		0.996586	0.989631			1.00163	0.995029			1.00631	1.00527							1.00102	1.01149		1.00151	45.0637	48.819	9	0.162124
	28	E5915-subspecies				1.00169	1.01659	1.00522						0.99998				0.999156		0.996586	0.989631			1.00163	0.995029				1.00527							1.00102	1.0053		1.00107	40.4204	44.095	9	0.145419
	29	E5915-E5301				1.0037	1.02068					1.00011	1.00662					0.99815		0.996586	1.02245			1.00364	1.00411				0.991011			1.00426				1.00202	1.02698		1.00445	105.304	114.08	10	0.378849
	30	E5915-E5859					1.01761	1.00522				0.999104	1.00359	0.99998				0.999156		0.997594	0.989631			1.00062	1.00209			1.00228	1.0124					1.00832		1.00002	1.01046		1.00269	43.5626	46.6742	11	0.156723
	31	E5915-E5880					1.01761	1.00522				0.999104	1.00359	0.99998				0.999156		0.997594	0.989631			1.00062	1.00209			1.00228	1.0124					1.00832		1.00002	1.01046		1.00269	43.5626	46.6742	11	0.156723
	32	E5915-coenophiala				0.992627	0.996113	0.992136				0.999104	0.999554	0.995972	1.00074	1.00161		1.00418		0.993563	1.01424			1.00263	1.00411				0.986937			0.992978		0.998231		1.00002	1.01046		0.998515	42.0946	44.5708	15	0.151442
11	12	Holcus-sylvatica				1.0037	1.00737					0.996092	1.0046	1.00098						1.00162	0.968095			0.998612	1.00613		1.00842		0.997122					1.00227		0.998011	1.02078		0.999464	119.438	128.626	12	0.429697
	13	Holcus-bromicolaNFe1				0.996654	1.01864					0.997096	0.990468								0.994759			0.999617	1.00411		0.994274		0.997122					1.00025		0.999014	1.02388		0.999273	91.1348	99.4198	9	0.327872
	14	Holcus-stromalonga										0.995088	0.994506								0.984503		0.996802	1.00163	1.00411		0.993264		0.996103					0.989147		1.00102	1.01562		0.995617	61.3951	67.5346	9	0.220878
	15	Holcus-AR5				0.996654	1.01659					0.996092	0.989458							1.00263	0.992708			1.00163	0.996038		0.994274		0.981844					0.999241		1.00102	1.01872		0.997348	91.7265	99.3703	11	0.33
	16	Holcus-siegali				0.996654	1.01659					0.996092	0.989458	1.00198						1.00263	0.989631			0.997606	0.996038		0.994274		0.981844					0.997222		1.00102	1.01356		0.997003	75.8218	81.6542	12	0.272781
	17	Holcus-E2368				0.996654	1.01045					0.996092	0.991477							0.964341	0.986554			0.997606	0.997047				0.986937					0.999241		1.00102	1.01459		0.993401	148.323	161.806	10	0.533613
	18	Holcus-bromicolaNFe7				1.00269	1.01864					0.997096	0.990468							0.998602	0.994759		0.998822	0.997606	1.0031		0.994274		0.991011					1.00126		1.00102	1.01356		0.999181	57.1037	61.4963	11	0.205439
	19	Holcus-bromicolaNFe9				1.00269	1.01864					0.997096	0.990468							0.998602	0.994759		0.998822	0.997606	1.0031		0.994274		0.991011					0.986119		1.00102	1.01356		0.998016	70.0323	75.4194	12	0.251952
	20	Holcus-festucae1017				0.99766	1.00942					0.995088	0.989458								0.992708								0.992029							1.00002			0.996626	38.0778	44.4241	6	0.136991
	21	Holcus-Fl1				0.99766	1.00942					0.995088	0.989458								0.992708								0.992029							0.992996			0.995623	37.3115	43.5301	6	0.134234
	22	Holcus-cabralliBlaTG				1.00169	1.01966					0.99308	0.987439							1.00263	0.999886		0.996802	0.994589	1.0031				0.989992							1.00102	1.01459		0.999081	80.2909	87.5901	9	0.288859
	23	Holcus-cabralliE7091				1.00169	1.01966					0.99308	0.987439							1.00263	0.999886		0.996802	0.994589	1.0031				0.989992							1.00102	1.01046		0.999081	71.8107	78.3389	9	0.25835
	24	Holcus-uncinata				0.99766	1.01659					0.996092	0.989458	0.99998						1.00263	1.02245		0.998822	1.00263	1.00411				0.995085							1.00102	1.02904		1.00221	121.083	131.173	10	0.435615
	25	Holcus-canadensis				1.00471	0.931617					0.997096	0.98239	1.00098						1.00162	0.984503			0.998612			1.00034		0.976752					1.00832		0.999014	0.875251		0.990497	1311.5	1420.8	12	4.71834
	26	Holcus-elymi				1.00471	0.931617					0.996092	0.974313								0.991682		0.996802	1.00062	0.964754				0.976752					1.00025		0.999014	0.876284		0.985146	1306.12	1424.86	10	4.69898
	27	Holcus-subspecies				0.996654	1.01966							1.00098						1.00162	0.990657			1.00062	0.997047				1.00527							1.00102	1.01459		1.0015	66.0282	73.3647	7	0.237547
	28	Holcus-subspecies				0.996654	1.01966							1.00098						1.00162	0.990657			1.00062	0.997047				1.00527							1.00102	1.00736		1.0015	53.7084	59.676	7	0.193224
	29	Holcus-E5301				0.998667	1.02375					0.997096	0.990468							1.00162	1.0245			1.00263	1.00714				0.989992							1.00102	1.03007		1.00369	174.903	192.393	9	0.62924
	30	Holcus-E5859					1.02068					0.996092	0.990468	1.00098						1.00162	0.991682		0.994782	0.999617	1.00209				1.0124					1.00933		0.999014	1.01253		1.00156	73.9908	80.1567	10	0.266194
	31	Holcus-E5880					1.02068					0.996092	0.990468	1.00098						1.00162	0.991682		0.994782	0.999617	1.00209				1.0124					1.00933		0.999014	1.01253		1.00156	73.9908	80.1567	10	0.266194
	32	Holcus-coenophiala				0.999674	0.999185					0.996092	0.994506	0.996974						0.997594	1.01629			1.00163	1.00007		0.999326		0.985918					1.00025		0.999014	1.01356		0.998964	50.9238	54.8411	12	0.183206
12	13	sylvatica-bromicolaNFe1			0.993681	0.999674	1.01045			1.00416	0.99725	0.999104	0.990468								0.980401			0.998612	1.00512		0.995285		1.01444					0.993185		0.997008	1.02594		0.998488	109.035	116.823	12	0.39227
	14	sylvatica-stromalonga	1.00129		0.993681			1.00421		1.00211		1.00011	0.994506								0.970146			0.999617	1.00512	0.996806	0.993264	1.00329	1.01444			1.00426		0.982082		0.998011	1.01769		0.997684	112.959	120.019	11	0.406387
	15	sylvatica-AR5			0.998735	0.999674	1.0084	0.997167			0.995233	0.999104	0.988448					1.00318		1.00666	0.995784			1.00163	0.997047	0.995801	0.995285		0.999159			1.01349		0.992175	1.00122	0.998011	1.01769		0.999274	46.112	48.539	16	0.165895
	16	sylvatica-siegali	1.00028		1.00177	0.999674	1.0084	0.999179			0.99725	0.999104	0.988448	1.00098				1.00217		1.00666	0.992708			0.995595	0.997047		0.995285		0.999159			1.01042		0.990157	1.00122	0.998011	1.01046		0.999176	32.8196	34.4606	18	0.118074
	17	sylvatica-E2368			0.987616	0.998667	0.998161					0.999104	0.989458					0.99815		0.968372	0.989631			0.9966	0.997047				1.00527			1.01042		0.992175		0.998011	1.01149		0.994906	99.7979	106.926	12	0.359038
	18	sylvatica-bromicolaNFe7			0.993681	1.00571	1.01045	0.997167		1.00109		0.999104	0.990468					0.99413		1.00263	0.979376			0.995595	1.00411		0.995285		1.00934					0.994194		0.998011	1.01149		0.998147	61.5035	65.3474	14	0.221268
	19	sylvatica-bromicolaNFe9			0.993681	1.00571	1.01045	0.997167		1.00109		0.999104	0.990468					0.99413		1.00263	0.980401			0.995595	1.00411		0.995285		1.00934					0.979054		0.998011	1.01149		0.997265	80.4391	85.4665	15	0.289392
	20	sylvatica-festucae1017			0.977507	0.998667	0.997137	1.0022				1.00011	0.989458					0.99413			0.977325							0.999258	1.01036			1.01247				0.998011			0.996386	107.592	117.373	10	0.387078
	21	sylvatica-Fl1			0.989637	0.998667	0.997137					1.00011	0.989458								0.977325							0.999258	1.01036			1.00939				0.99099			0.996233	87.8093	97.5659	7	0.315908
	22	sylvatica-cabralliBlaTG	0.998273		1.00177	1.00471	1.01147				0.99725	0.999104	0.986429							1.00666	0.984503			0.993583	1.00411				1.00833			1.01144			1.00122	0.998011	1.01149		1.00046	63.2312	67.4466	12	0.227484
	23	sylvatica-cabralliE7091	0.998273		1.00177	1.00471	1.01147				0.99725	0.999104	0.986429					1.00016		1.00666	0.984503			0.993583	1.00411				1.00833			1.01144			1.00122	0.998011	1.0084		1.00044	56.3064	59.8255	13	0.202571
	24	sylvatica-uncinata			1.00076	0.998667	1.00533				0.99725	0.9981	0.988448	0.998978				0.99815		1.00666	0.96707			1.00062	1.00512				1.01444						1.00022	0.999014	1.02285		0.998588	129.154	137.765	13	0.464653
	25	sylvatica-canadensis	1.00129		0.99267	1.00169	0.921379	1.00019			0.994225	1.00011	0.98239	0.99998				1.00418	0.932678	1.00566	0.998861	0.997992		1.00062			1.00135	0.993214	0.995085			1.00426	1.0187	1.00126	0.998212	0.997008	0.873187		0.993174	1014.56	1058.67	21	3.65002
	26	sylvatica-elymi			0.991659	1.00169	0.921379	1.00019				0.999104	0.974313				0.995371	1.00418	0.932678		0.976299			0.999617	0.965763				0.995085			1.00631	1.0187	0.993185	0.998212	0.997008	0.874219		0.987264	1204.13	1271.03	15	4.33206
	27	sylvatica-subspecies	0.999278		1.00379	0.999674	1.01147	0.999179						0.99998				1.00418		1.00767	0.993733			0.998612	0.997047			1.00228	1.00527						1.00223	0.998011	1.01149		1.00149	23.4774	25.0426	12	0.0844636
	28	sylvatica-subspecies	0.999278		1.00379	0.999674	1.01147	0.999179						0.99998				1.00418		1.00767	0.993733			0.998612	0.997047				1.00425						1.00223	0.998011	1.0053		1.00136	19.2564	20.6319	12	0.0692779
	29	sylvatica-E5301			0.99267	0.998667	1.00737					0.999104	0.990468					0.993125		1.00767	0.969121			1.00062	1.00815				0.988974			1.0176				0.999014	1.02285		0.997889	162.904	175.435	10	0.586072
	30	sylvatica-E5859	0.994252		0.990648		1.00635	0.999179		1.01847		0.9981	0.990468	0.99998			0.997374	1.00318		1.00566	0.975274			0.998612	1.0031	0.993791		1.00429	0.996103				1.02075	1.00227	0.998212	0.998011	1.01046		0.999718	86.0288	90.1254	16	0.309502
	31	sylvatica-E5880	0.994252		0.990648		1.00635	0.999179		1.01847		0.9981	0.990468	0.99998			0.997374	1.00318		1.00566	0.975274			0.998612	1.0031	0.993791		1.00429	0.996103				1.02075	1.00227	0.998212	0.998011	1.01046		0.999718	86.0288	90.1254	16	0.309502
	32	sylvatica-coenophiala	1.00129		0.989637	0.999674	0.993042	0.999179		1.00518		0.999104	0.994506	0.995972				0.999156		1.00162	0.960916			0.999617	1.00108		1.00034		1.00425			1.0176	0.931854	0.993185	1.00022	0.997008	1.01046		0.994497	290.864	304.715	18	1.04643
13	14	bromicolaNFe1-stromalonga			1.01087					1.01234		0.999104	0.998545								1.01117			1.00062	1.00714		1.00438		1.01749					0.997222		1.00102	1.02181		1.00544	58.5579	63.8814	8	0.210671
	15	bromicolaNFe1-AR5			0.997724	1.00471	1.02068				1.00229	1.00312	1.00662								1.00912			1.00163	0.999065		1.0064		1.00323					1.0053		1.00002	1.02078		1.00461	46.2106	49.7653	13	0.16625
	16	bromicolaNFe1-siegali			1.00076	1.00471	1.02068				1.0033	1.00312	1.00662								1.00604			1.00062	0.999065		1.0064		1.00323					1.00328		1.00002	1.01253		1.00445	29.8624	32.1595	11	0.107435
	17	bromicolaNFe1-E2368			1.0048	1.0037	1.0084					1.00312	1.00763								1.00296			0.997606	1.00007				1.00833					1.0053		1.00002	1.01356		1.00381	17.8611	19.4848	11	0.064258
	18	bromicolaNFe1-bromicolaNFe7			1.01087	1.00068	1.02375			1.01847		1.00412	1.00965								1.0245			0.9966	1.00613		1.01044		1.01342					1.00832		1.00002	1.01356		1.00977	65.3558	70.3832	12	0.235128
	19	bromicolaNFe1-bromicolaNFe9			1.01087	1.00068	1.02375			1.01847		1.00412	1.00965								1.0245			0.9966	1.00613		1.01044		1.01342					0.993185		1.00002	1.01356		1.0086	84.266	90.748	13	0.30316
	20	bromicolaNFe1-festucae1017			0.993681	1.0037	1.00737					1.00111	1.00763								1.00809								1.01444							0.999014			1.00438	36.1061	41.2641	8	0.129897
	21	bromicolaNFe1-Fl1			1.00682	1.0037	1.00737					1.00111	1.00763								1.00809								1.01444							0.991993			1.00515	37.5377	42.9002	8	0.135048
	22	bromicolaNFe1-cabralliBlaTG			1.00076	0.99766	1.02273				1.0033	0.999104	1.0046								1.01732			0.994589	1.00613				1.0124							1.00002	1.01356		1.00533	68.8337	75.0913	10	0.24764
	23	bromicolaNFe1-cabralliE7091			1.00076	0.99766	1.02273				1.0033	0.999104	1.0046								1.01732			0.994589	1.00613				1.0124							1.00002	1.01046		1.00533	65.6731	71.6434	10	0.236269
	24	bromicolaNFe1-uncinata			0.999746	1.0037	1.01659				1.0033	1.00212	1.00662								0.993733			1.00163	1.00714				1.01444							1.00102	1.02491		1.00455	66.9201	73.0037	9	0.240755
	25	bromicolaNFe1-canadensis			1.00985	0.99464	0.931617				0.998258	1.00111	0.98441								0.99681			0.998612			0.994274		0.99814					0.998231		0.998011	0.872155		0.991998	1353.37	1466.15	13	4.86897
	26	bromicolaNFe1-elymi			1.00884	0.99464	0.931617					1.00111	0.992487								1.00604			1.00062	0.967782				0.99814					1.00631		0.998011	0.873187		0.991418	1497.21	1633.33	11	5.38646
	27	bromicolaNFe1-subspecies			1.00076	1.00471	1.02273														1.00809			1.00263	0.995029				1.00323							1.00002	1.01356		1.00465	60.5064	68.0697	5	0.217681
	28	bromicolaNFe1-subspecies			1.00076	1.00471	1.02273														1.00809			1.00263	0.995029				1.00323							1.00002	1.00736		1.00465	53.3975	60.0722	5	0.192106
	29	bromicolaNFe1-E5301			1.00985	1.0037	1.01864					1.00412	1.00763								0.995784			1.00163	1.00512				0.991011							1.00102	1.02594		1.00385	87.0208	95.7228	7	0.313071
	30	bromicolaNFe1-E5859			1.00783		1.01761			1.00416		1.00111	1.00561								1.00604			1.00163	1.00209				0.996103					1.00025		0.998011	1.01253		1.00368	33.9393	37.0247	8	0.122102
	31	bromicolaNFe1-E5880			1.00783		1.01761			1.00416		1.00111	1.00561								1.00604			1.00163	1.00209				0.996103					1.00025		0.998011	1.01253		1.00368	33.9393	37.0247	8	0.122102
	32	bromicolaNFe1-coenophiala			1.00682	0.992627	0.997137			1.01541		0.999104	0.998545								0.98758			1.00062	1.00411		0.996295		1.00629					1.00832		0.998011	1.01253		1.00084	54.6597	58.8642	13	0.196647
14	15	stromalonga-AR5			0.997724			0.997167				0.999104	0.998545								0.998861			1.00263	1.00108	1.00284	1.00337		1.00221			0.997081		0.995203		1.00102	1.01253		0.999757	16.6441	17.9244	9	0.0598797
	16	stromalonga-siegali	1.00129		1.00076			0.999179				0.999104	0.998545								0.99681			0.998612	1.00108		1.00337		1.00221			0.992978		0.993185		1.00102	1.00427		0.999088	10.4478	11.2514	10	0.0375874
	17	stromalonga-E2368			1.0048							0.999104	0.999554								0.992708			0.998612	1.00209				1.00731			1.01349		0.995203		1.00102	1.0053		1.00139	30.6952	33.7647	7	0.110431
	18	stromalonga-bromicolaNFe7			1.01087			0.997167		1.00927		0.999104	0.998545								1.01014		0.999832	0.998612	1.00815		1.00438		1.0124					0.998231		1.00102	1.0053		1.00367	27.8989	30.045	10	0.100371
	19	stromalonga-bromicolaNFe9			1.01087			0.997167		1.00927		0.999104	0.998545								1.01117		0.999832	0.998612	1.00815		1.00438		1.0124					0.983091		1.00102	1.0053		1.00258	56.2773	60.6063	11	0.202466
	20	stromalonga-festucae1017			0.99267			1.00421				1.00111	0.999554								1.01732							1.00228	1.01342			1.01452				1.00102			1.00512	59.3103	66.7241	5	0.213378
	21	stromalonga-Fl1			1.00682							1.00111	0.999554								1.01732							1.00228	1.01342			1.01144				0.993999			1.00574	54.5293	62.3192	4	0.196178
	22	stromalonga-cabralliBlaTG	1.00129		1.00076							0.999104	0.996525								1.00501		0.997812	0.995595	1.00815				1.01138			0.996055				1.00102	1.0053		1.00115	23.1716	25.2781	8	0.0833634
	23	stromalonga-cabralliE7091	1.00129		1.00076							0.999104	0.996525								1.00501		0.997812	0.995595	1.00815				1.01138			0.996055				1.00102	1.0022		1.00115	21.9427	23.9375	8	0.0789422
	24	stromalonga-uncinata			0.999746							0.9981	0.998545								0.983478		0.997812	1.00263	1.00916				1.01444							1.00202	1.01665		1.00066	81.3203	90.3559	6	0.292563
	25	stromalonga-canadensis	1.00229		1.00985			1.0022				0.999104	0.988448								0.986554			0.999617			0.992253	0.997244	0.99814			0.987848		0.989147		1.00002	0.86493		0.996363	1187.69	1279.05	10	4.27291
	26	stromalonga-elymi			1.00884			1.0022				0.999104	0.985419								1.01527		0.997812	1.00163	0.9698				0.99814			0.9899		0.997222		1.00002	0.86493		0.997113	1353.12	1465.88	9	4.86805
	27	stromalonga-subspecies	1.00129		1.00076			0.999179													0.997835			1.00163	0.997047			1.00329	1.00221							1.00102	1.0053		1.00047	5.46779	6.07532	5	0.0196712
	28	stromalonga-subspecies	1.00129		1.00076			0.999179													0.997835			1.00163	0.997047				1.00221							1.00102	0.999108		1.00012	2.8562	3.21322	5	0.0102756
	29	stromalonga-E5301			1.00985							0.999104	0.999554								0.985529			1.00263	1.00512				0.989992			1.00118				1.00202	1.01769		0.999444	74.3046	82.5606	6	0.267322
	30	stromalonga-E5859	0.996262		1.00783			0.999179		1.00314		0.999104	0.995516								1.01629		0.996802	1.00062	1.00411	1.00083		1.00228	0.995085					0.989147		1.00002	1.00427		1.00041	34.9342	37.2631	10	0.125681
	31	stromalonga-E5880	0.996262		1.00783			0.999179		1.00314		0.999104	0.995516								1.01629		0.996802	1.00062	1.00411	1.00083		1.00228	0.995085					0.989147		1.00002	1.00427		1.00041	34.9342	37.2631	10	0.125681
	32	stromalonga-coenophiala	1.00229		1.00682			1.00119		1.01438		0.9981	1.0046								0.977325			1.00163	1.00512		0.994274		1.00527			1.00016		0.995203		1.00002	1.0053		1.00046	62.0353	66.4664	11	0.223182
15	16	AR5-siegali			1.00581	1.00471	1.02375	1.00522			1.00633	1.00412	1.00864					1.00217		1.00767	1.02245			0.998612	1.00916		1.01044		1.01851		1.00717	1.02067		1.00732	1.00424	1.00102	1.00427		1.00884	48.4807	51.0323	17	0.174417
	17	AR5-E2368			0.991659	1.0037	1.00635					1.00212	1.00662					1.00016		0.969379	1.01937			1.00062	0.996038				1.01342			1.00734		1.00933		1.00102	1.0053		1.00194	118.73	127.211	14	0.427151
	18	AR5-bromicolaNFe7			0.997724	0.998667	1.02068	1.00421				1.00312	1.00662					0.995135		1.00364	1.00912			0.998612	1.00007		1.0064		0.999159					1.00631		1.00102	1.0053		1.00337	34.0041	36.271	15	0.122335
	19	AR5-bromicolaNFe9			0.997724	0.998667	1.02068	1.00421				1.00312	1.00662					0.995135		1.00364	1.00912			0.998612	1.00007		1.0064		0.999159					0.991166		1.00102	1.0053		1.00236	42.0999	44.9065	16	0.151461
	20	AR5-festucae1017			0.98155	1.0037	1.00533	0.995154				1.00011	1.00662					0.995135			1.00706								1.00018			1.00529				1.00102			1.0001	50.2086	55.2295	10	0.180633
	21	AR5-Fl1			0.994692	1.0037	1.00533					1.00011	1.00662								1.00706								1.00018			1.00221				0.993999			1.00154	20.3871	22.9355	8	0.0733459
	22	AR5-cabralliBlaTG			1.00581	0.99766	1.02068				1.0033	0.999104	1.0046							1.00767	1.01424			0.9966	1.00007				0.99814			1.00529			1.00223	1.00102	1.0053		1.00403	38.9803	41.7646	13	0.140238
	23	AR5-cabralliE7091			1.00581	0.99766	1.02068				1.0033	0.999104	1.0046					1.00016		1.00767	1.01424			0.9966	1.00007				0.99814			1.00529			1.00223	1.00102	1.0022		1.00377	37.4676	39.9655	14	0.134796
	24	AR5-uncinata			1.00682	1.0037	1.01454				1.0033	1.00212	1.00662					1.00016		1.00767	0.991682			1.00364	1.00108				1.0012						1.00122	1.00202	1.01975		1.00327	38.9441	41.7259	12	0.140108
	25	AR5-canadensis			0.996713	0.99464	0.930593	0.993142			1.00028	1.00011	0.9834					1.00418		1.00666	1.01219			1.00163			0.994274		0.999159		0.99707	1.01144		0.998231	0.999216	1.00002	0.866994		0.995719	1101.98	1163.2	19	3.96455
	26	AR5-elymi			0.997724	0.99464	0.930593	0.993142				1.00011	0.991477					1.00418			1.00604			1.00364	0.961727				0.999159		0.99707	1.01247		1.0053	0.999216	1.00002	0.866994		0.993531	1240.98	1318.54	16	4.4646
	27	AR5-subspecies			1.00581	1.00471	1.02068	1.00522										1.00418		1.00666	1.02347			1.00163	0.988974				0.987955						1.00323	1.00102	1.0053		1.00446	89.7176	97.1941	10	0.322773
	28	AR5-subspecies			1.00581	1.00471	1.02068	1.00522										1.00418		1.00666	1.02347			1.00163	0.988974				0.986937						1.00323	1.00102	0.999108		1.00438	94.2993	102.158	10	0.339256
	29	AR5-E5301			0.998735	1.0037	1.01659					1.00312	1.00662					0.99413		1.00666	0.993733			1.00364	0.997047				0.991011			1.01042				1.00202	1.02078		1.00211	67.3884	72.5722	10	0.24244
	30	AR5-E5859			0.994692		1.01556	1.00522				1.00011	1.00359					1.00318		1.00666	1.00501			1.00163	0.996038	1.00183			0.980826					0.999241	0.997208	1.00002	1.00427		1.00072	49.495	52.7947	12	0.178066
	31	AR5-E5880			0.994692		1.01556	1.00522				1.00011	1.00359					1.00318		1.00666	1.00501			1.00163	0.996038	1.00183			0.980826					0.999241	0.997208	1.00002	1.00427		1.00072	49.495	52.7947	12	0.178066
	32	AR5-coenophiala			0.993681	0.992627	0.99509	0.992136				0.999104	0.998545					1.00016		1.00263	0.984503			1.00263	0.997047		0.995285		0.989992		0.999091	1.01042		1.0053	1.00122	1.00002	1.00427		0.997749	34.5401	36.459	18	0.124264
16	17	siegalii-E2368			0.996713	1.0037	1.00635					1.00212	1.00662					1.00016		0.969379	1.02142			0.994589	0.996038				1.01342			1.00324		1.00732		1.00303	1.0311		1.00172	171.485	183.734	12	0.616944
	18	siegalii-bromicolaNFe7			1.00076	0.998667	1.02068	1.00522				1.00312	1.00662					0.995135		1.00364	1.00501			0.994589	1.00007		1.0064		0.999159					1.00429		1.00303	1.0311		1.00309	78.9761	84.2411	13	0.284129
	19	siegalii-bromicolaNFe9			1.00076	0.998667	1.02068	1.00522				1.00312	1.00662					0.995135		1.00364	1.00604			0.994589	1.00007		1.0064		0.999159					0.989147		1.00303	1.0311		1.00215	93.6642	99.9085	14	0.336972
	20	siegalii-festucae1017			0.983572	1.0037	1.00533	0.99616				1.00011	1.00662					0.995135			1.00604								1.00018			1.00118				1.00202			1	39.6567	43.6223	9	0.142671
	21	siegalii-Fl1			0.996713	1.0037	1.00533					1.00011	1.00662								1.00604								1.00018			0.998107				0.995002			1.00131	16.2607	18.2932	7	0.0585003
	22	siegalii-cabralliBlaTG	0.998273		1.00884	0.99766	1.02068				1.00532	0.999104	1.0046							1.00767	1.01117			0.9966	1.00411				0.99814			1.00118			1.00223	1.00303	1.0311		1.00391	78.7565	84.0069	12	0.283339
	23	siegalii-cabralliE7091	0.998273		1.00884	0.99766	1.02068				1.00532	0.999104	1.0046					1.00217		1.00767	1.01117			0.9966	1.00411				0.99814			1.00118			1.00223	1.00303	1.02801		1.0038	65.9466	70.0683	13	0.237253
	24	siegalii-uncinata			1.00884	1.0037	1.01454				1.00431	1.00212	1.00662	0.99998				1.00016		1.00767	0.989631			0.998612	1.00411				1.0012						1.00122	1.00202	1.01459		1.00298	34.7074	37.0212	13	0.124865
	25	siegalii-canadensis	1.00028		0.999746	0.99464	0.930593	0.994148			0.999267	1.00011	0.9834	1.00098				1.00318		1.00666	1.00809			0.995595			0.994274		0.999159		0.99707	1.00836		0.996213	0.999216	1.00002	0.880412		0.99555	840.639	882.671	19	3.02433
	26	siegalii-elymi			0.999746	0.99464	0.930593	0.994148				1.00011	0.991477					1.00318			1.00399			0.997606	0.983928				0.999159		0.99707	1.00939		1.00328	0.999216	1.00002	0.881444		0.994221	987.538	1049.26	14	3.55282
	27	siegalii-subspecies	0.999278		1.00884	1.00471	1.02068	1.00622						1.00098				1.00318		1.00666	1.0204			1.00062	0.998056				0.987955						1.00323	1.00303	1.0311		1.00456	104.943	112.439	12	0.37755
	28	siegalii-subspecies	0.999278		1.00884	1.00471	1.02068	1.00622						1.00098				1.00318		1.00666	1.0204			1.00062	0.998056				0.986937						1.00323	1.00303	1.02388		1.00449	86.8205	93.0219	12	0.31235
	29	siegalii-E5301			0.999746	1.0037	1.01659					1.00312	1.00662					0.99413		1.00666	0.990657			0.998612	0.997047				0.991011			1.00734				1.00202	1.01562		1.00133	58.9219	63.4543	10	0.211981
	30	siegalii-E5859	0.994252		0.997724		1.01556	1.00622				1.00011	1.00359	1.00098				1.00318		1.00666	1.00399			0.998612	1.00209				0.980826					0.997222	0.997208	1.00102	1.03007		1.00058	94.549	100.458	14	0.340155
	31	siegalii-E5880	0.994252		0.997724		1.01556	1.00622				1.00011	1.00359	1.00098				1.00318		1.00666	1.00399			0.998612	1.00209				0.980826					0.997222	0.997208	1.00102	1.03007		1.00058	94.549	100.458	14	0.340155
	32	siegalii-coenophiala	1.00129		0.996713	0.992627	0.99509	0.993142				0.999104	0.998545	0.996974				1.00016		1.00263	0.982452			0.997606	1.0031		0.995285		0.989992		0.999091	1.00631		1.00328	1.00122	1.00102	1.03007		0.997782	73.8678	77.5612	18	0.265751
17	18	E2368-bromicolaNFe7			1.0048	0.99766	1.0084					1.00312	1.00763					0.999156		0.966356	1.00296			0.994589	1.00108				1.00425					1.00631		1.00303	1.03214		0.999949	169.131	182.141	13	0.608474
	19	E2368-bromicolaNFe9			1.0048	0.99766	1.0084					1.00312	1.00763					0.999156		0.966356	1.00296			0.994589	1.00108				1.00425					0.991166		1.00303	1.03214		0.998785	175.558	189.063	14	0.631598
	20	E2368-festucae1017			0.987616	1.00571	1.02273					1.00011	1.00763					0.999156			1.00194								1.00629			1.0217				1.00202			1.00549	97.8513	108.724	9	0.352035
	21	E2368-Fl1			1.00076	1.00571	1.02273					1.00011	1.00763								1.00194								1.00629			1.01862				0.995002			1.00653	71.0218	79.8996	8	0.255512
	22	E2368-cabralliBlaTG			0.995702	0.99766	1.00942					0.999104	1.0046							0.969379	1.00809			0.992578	1.00108				1.00323			1.00221				1.00303	1.03214		0.998841	171.209	185.477	11	0.615953
	23	E2368-cabralliE7091			0.995702	0.99766	1.00942					0.999104	1.0046					0.997145		0.969379	1.00809			0.992578	1.00108				1.00323			1.00221				1.00303	1.02904		0.998711	147.089	158.403	12	0.529174
	24	E2368-uncinata			0.995702	1.0037	1.0084					1.00212	1.00662					1.00318		0.969379	0.985529			0.999617	1.00209				1.00629							1.00202	1.01562		0.998721	123.105	133.364	10	0.442889
	25	E2368-canadensis			1.00379	0.996654	0.937759					1.00011	0.9834					0.999156		0.968372	1.00604			0.9966					1.00527			0.995029		0.998231		1.00002	0.880412		0.991571	1130.71	1217.68	14	4.0679
	26	E2368-elymi			1.00379	0.996654	0.937759					1.00011	0.992487					0.999156			0.999886			0.999617	0.962736				1.00527			0.996055		1.0053		1.00002	0.881444		0.992218	1144.56	1232.6	13	4.11772
	27	E2368-subspecies			0.995702	1.0037	1.00942											0.999156		0.968372	1.01732			0.997606	0.989983				0.993048							1.00303	1.03214		0.997734	237.285	261.014	8	0.85367
	28	E2368-subspecies			0.995702	1.0037	1.00942											0.999156		0.968372	1.01732			0.997606	0.989983				0.993048							1.00303	1.02491		0.997734	200.515	220.567	8	0.721385
	29	E2368-E5301			1.00379	1.0037	1.01045					1.00312	1.00763					0.99815		0.968372	0.98758			0.999617	0.998056				0.997122			1.00734				1.00202	1.01665		0.998996	122.127	131.521	10	0.439371
	30	E2368-E5859			1.00177		1.00942					1.00011	1.00359					0.999156		0.968372	0.999886			0.997606	0.997047				0.985918					0.999241		1.00102	1.0311		0.996928	175.783	190.431	10	0.632406
	31	E2368-E5880			1.00177		1.00942					1.00011	1.00359					0.999156		0.968372	0.999886			0.997606	0.997047				0.985918					0.999241		1.00102	1.0311		0.996928	175.783	190.431	10	0.632406
	32	E2368-coenophiala			1.00076	0.99464	1.0043					0.999104	0.999554					1.00418		0.964341	0.979376			0.998612	0.998056				0.996103			1.00734		1.0053		1.00102	1.0311		0.99662	187.801	201.215	14	0.675643
18	19	bromicolaNFe7-bromicolaNFe9		1.002	1.01087	1.00672	1.02375	1.00622		1.02256		1.00412	1.00965					1.00519		1.00767	1.02552		1.00993	1.00565	1.00916		1.01044		1.01851					0.994194		1.00303	1.03214		1.00973	84.5218	89.2174	18	0.30408
	20	bromicolaNFe7-festucae1017			0.993681	0.998667	1.00737	0.995154				1.00111	1.00763					1.00519			1.00809								1.01749							1.00202			1.00364	44.889	49.8766	9	0.161495
	21	bromicolaNFe7-Fl1			1.00682	0.998667	1.00737					1.00111	1.00763								1.00809								1.01749							0.995002			1.00527	42.0085	48.0097	7	0.151132
	22	bromicolaNFe7-cabralliBlaTG			1.00076	1.0037	1.02273					0.999104	1.0046							1.00364	1.01629		1.00791	0.991572	1.00714				1.01342							1.00303	1.03214		1.00616	105.646	114.45	11	0.380077
	23	bromicolaNFe7-cabralliE7091			1.00076	1.0037	1.02273					0.999104	1.0046					0.992119		1.00364	1.01629		1.00791	0.991572	1.00714				1.01342							1.00303	1.02801		1.00508	101.47	109.275	12	0.365053
	24	bromicolaNFe7-uncinata		0.998998	0.999746	0.998667	1.01659					1.00212	1.00662					0.999156		1.00364	0.994759		0.999832	0.998612	1.00815				1.00934							1.00202	1.01562		1.00273	38.5398	41.2927	11	0.138653
	25	bromicolaNFe7-canadensis			1.00985	1.00068	0.931617	0.993142				1.00111	0.98441					0.99413		1.00263	0.995784			0.995595			0.994274		0.995085					0.999241		1.00002	0.880412		0.992684	1081.1	1158.32	15	3.88943
	26	bromicolaNFe7-elymi			1.00884	1.00068	0.931617	0.993142				1.00111	0.992487					0.99413			1.00604		1.00791	0.997606	0.968791				0.995085					1.00732		1.00002	0.880412		0.993198	1151.71	1233.97	14	4.14344
	27	bromicolaNFe7-subspecies			1.00076	0.998667	1.02273	1.00522										0.99413		1.00263	1.00809			0.997606	0.996038				0.999159							1.00303	1.03214		1.00255	117.936	128.658	9	0.424295
	28	bromicolaNFe7-subspecies			1.00076	0.998667	1.02273	1.00522										0.99413		1.00263	1.00809			0.997606	0.996038				0.999159							1.00303	1.02491		1.00255	89.2668	97.3819	9	0.321151
	29	bromicolaNFe7-E5301			1.00985	0.998667	1.01864					1.00412	1.00763					1.00418		1.00263	0.995784			0.998612	1.00512				0.9849							1.00202	1.01665		1.00268	70.6078	76.4918	9	0.254023
	30	bromicolaNFe7-E5859			1.00783		1.01761	1.00522		1.00211		1.00111	1.00561					0.99413		1.00263	1.00604		1.00084	0.9966	1.0031				0.992029					1.00126		1.00102	1.03007		1.00248	76.4829	81.5818	13	0.275159
	31	bromicolaNFe7-E5880			1.00783		1.01761	1.00522		1.00211		1.00111	1.00561					0.99413		1.00263	1.00604		1.00084	0.9966	1.0031				0.992029					1.00126		1.00102	1.03007		1.00248	76.4829	81.5818	13	0.275159
	32	bromicolaNFe7-coenophiala			1.00682	0.998667	0.997137	0.992136		1.01336		0.999104	0.998545					1.00016		0.998602	0.98758			0.997606	1.00512		0.996295		1.00018					1.00732		1.00102	1.0311		0.999978	86.3608	91.7583	16	0.310696
19	20	bromicolaNFe9-festucae1017			0.993681	0.998667	1.00737	0.995154				1.00111	1.00763					1.00519			1.00809								1.01749							1.00202			1.00364	44.889	49.8766	10	0.161495
	21	bromicolaNFe9-Fl1			1.00682	0.998667	1.00737					1.00111	1.00763								1.00809								1.01749							0.995002			1.00527	42.0085	48.0097	8	0.151132
	22	bromicolaNFe9-cabralliBlaTG			1.00076	1.0037	1.02273					0.999104	1.0046							1.00364	1.01732		1.00791	0.991572	1.00714				1.01342							1.00303	1.03214		1.00624	107.004	115.921	12	0.384965
	23	bromicolaNFe9-cabralliE7091			1.00076	1.0037	1.02273					0.999104	1.0046					0.992119		1.00364	1.01732		1.00791	0.991572	1.00714				1.01342							1.00303	1.02801		1.00516	102.943	110.861	13	0.370353
	24	bromicolaNFe9-uncinata		0.998998	0.999746	0.998667	1.01659					1.00212	1.00662					0.999156		1.00364	0.993733		0.999832	0.998612	1.00815				1.00934							1.00202	1.01562		1.00266	39.813	42.6568	12	0.143234
	25	bromicolaNFe9-canadensis			1.00985	1.00068	0.931617	0.993142				1.00111	0.98441					0.99413		1.00263	0.99681			0.995595			0.994274		0.995085					0.984101		1.00002	0.880412		0.991676	1068.67	1145	16	3.8447
	26	bromicolaNFe9-elymi			1.00884	1.00068	0.931617	0.993142				1.00111	0.992487					0.99413			1.00604		1.00791	0.997606	0.968791				0.995085					0.992175		1.00002	0.880412		0.992117	1122.29	1202.46	15	4.03762
	27	bromicolaNFe9-subspecies			1.00076	0.998667	1.02273	1.00522										0.99413		1.00263	1.00809			0.997606	0.996038				0.999159							1.00303	1.03214		1.00255	117.936	128.658	9	0.424295
	28	bromicolaNFe9-subspecies			1.00076	0.998667	1.02273	1.00522										0.99413		1.00263	1.00809			0.997606	0.996038				0.999159							1.00303	1.02491		1.00255	89.2668	97.3819	9	0.321151
	29	bromicolaNFe9-E5301			1.00985	0.998667	1.01864					1.00412	1.00763					1.00418		1.00263	0.995784			0.998612	1.00512				0.9849							1.00202	1.01665		1.00268	70.6078	76.4918	10	0.254023
	30	bromicolaNFe9-E5859			1.00783		1.01761	1.00522		1.00211		1.00111	1.00561					0.99413		1.00263	1.00604		1.00084	0.9966	1.0031				0.992029					0.986119		1.00102	1.03007		1.00147	95.4821	101.848	13	0.343512
	31	bromicolaNFe9-E5880			1.00783		1.01761	1.00522		1.00211		1.00111	1.00561					0.99413		1.00263	1.00604		1.00084	0.9966	1.0031				0.992029					0.986119		1.00102	1.03007		1.00147	95.4821	101.848	13	0.343512
	32	bromicolaNFe9-coenophiala			1.00682	0.998667	0.997137	0.992136		1.01336		0.999104	0.998545					1.00016		0.998602	0.98758			0.997606	1.00512		0.996295		1.00018					0.992175		1.00102	1.0311		0.999032	89.2435	94.8212	17	0.321067
20	21	festucae1017-Fl1			0.995702	1.00672	1.02375					1.00412	1.00965								1.02552							1.00631	1.01851			1.02273				0.996005			1.0109	111.572	123.968	8	0.401396
	22	festucae1017-cabralliBlaTG			0.983572	0.99766	1.0084					1.00111	1.0046								1.01322								1.01444			1.00631				1.00202			1.00348	76.253	85.7846	7	0.274332
	23	festucae1017-cabralliE7091			0.983572	0.99766	1.0084					1.00111	1.0046					0.992119			1.01322								1.01444			1.00631				1.00202			1.00235	80.2473	89.1637	8	0.288702
	24	festucae1017-uncinata			0.982561	1.00471	1.00737					0.999104	1.00662					0.999156			0.992708								1.01036							1.00102			1.0004	65.1301	73.2714	8	0.234316
	25	festucae1017-canadensis			0.99267	0.99766	0.939807	1.00019				0.999104	0.9834					0.99413			0.993733							0.992207	0.996103			0.996055				0.999014			0.990339	250.416	273.181	11	0.900911
	26	festucae1017-elymi			0.993681	0.99766	0.939807	1.00019				0.999104	0.993496					0.99413			1.02347								0.996103			0.998107				0.999014			0.994069	357.275	393.003	10	1.28535
	27	festucae1017-subspecies			0.983572	1.0037	1.0084	0.99616										0.99413			1.00501							0.999258	0.999159							1.00202			0.999046	47.2899	53.2012	6	0.170133
	28	festucae1017-subspecies			0.983572	1.0037	1.0084	0.99616										0.99413			1.00501								0.99814							1.00202			0.998892	53.2728	60.8832	6	0.191657
	29	festucae1017-E5301			0.99267	1.00471	1.00942					1.00111	1.00763					1.00418			0.993733								0.985918			1.00939				1.00102			1.00098	55.884	62.0934	7	0.201052
	30	festucae1017-E5859			0.989637		1.0084	0.99616				0.9981	1.0046					0.99413			1.02347							0.998251	0.993048							1.00102			1.00068	85.0692	94.5214	7	0.30605
	31	festucae1017-E5880			0.989637		1.0084	0.99616				0.9981	1.0046					0.99413			1.02347							0.998251	0.993048							1.00102			1.00068	85.0692	94.5214	7	0.30605
	32	festucae1017-coenophiala			0.989637	0.995647	1.00328	1.0032				0.9981	0.998545					1.00016			0.985529								1.0012			1.01144				1.00102			0.998887	43.8449	48.2294	10	0.157739
21	22	Fl1-cabralliBlaTG			0.996713	0.99766	1.0084					1.00111	1.0046								1.01322								1.01444			1.00324				0.995002			1.00382	44.0543	49.561	7	0.158492
	23	Fl1-cabralliE7091			0.996713	0.99766	1.0084					1.00111	1.0046								1.01322								1.01444			1.00324				0.995002			1.00382	44.0543	49.561	7	0.158492
	24	Fl1-uncinata			0.995702	1.00471	1.00737					0.999104	1.00662								0.992708								1.01036							0.995002			1.00145	38.5547	44.0625	7	0.138707
	25	Fl1-canadensis			1.00581	0.99766	0.939807					0.999104	0.9834								0.993733							0.992207	0.996103			0.992978				0.991993			0.98928	301.817	335.353	8	1.08584
	26	Fl1-elymi			1.00682	0.99766	0.939807					0.999104	0.993496								1.02347								0.996103			0.995029				0.991993			0.993721	446.499	502.311	8	1.60635
	27	Fl1-subspecies			0.996713	1.0037	1.0084														1.00501							0.999258	0.999159							0.995002			1.00104	19.844	23.1514	4	0.071392
	28	Fl1-subspecies			0.996713	1.0037	1.0084														1.00501								0.99814							0.995002			1.00116	23.4191	28.103	4	0.084254
	29	Fl1-E5301			1.00581	1.00471	1.00942					1.00111	1.00763								0.993733								0.985918			1.00631				0.995002			1.00107	55.1374	62.0296	6	0.198366
	30	Fl1-E5859			1.00379		1.0084					0.9981	1.0046								1.02347							0.998251	0.993048							0.993999			1.00296	84.7628	96.8718	5	0.304948
	31	Fl1-E5880			1.00379		1.0084					0.9981	1.0046								1.02347							0.998251	0.993048							0.993999			1.00296	84.7628	96.8718	5	0.304948
	32	Fl1-coenophiala			1.00278	0.995647	1.00328					0.9981	0.998545								0.985529								1.0012			1.01349				0.993999			0.999174	51.7719	58.2434	8	0.186258
22	23	cabralliBlaTG-cabralliE7091	1.00531		1.01087	1.00672	1.02375				1.00834	1.00412	1.00965							1.00767	1.02552		1.00993	1.00565	1.00916				1.01851			1.0258			1.00424	1.00303	1.02904		1.01114	71.2195	75.6707	15	0.256223
	24	cabralliBlaTG-uncinata			1.00884	0.99766	1.01761				1.00431	0.999104	1.00662							1.00767	0.998861		0.997812	0.9966	1.00815				1.00833						1.00122	1.00202	1.01562		1.00392	39.21	42.0107	11	0.141064
	25	cabralliBlaTG-canadensis	1.00028		0.999746	1.00068	0.931617				0.999267	0.997096	0.980371							1.00666	1.00091			0.993583					0.994066			0.995029			0.999216	1.00002	0.880412		0.992753	1084.14	1161.58	14	3.90036
	26	cabralliBlaTG-elymi			0.999746	1.00068	0.931617					0.997096	0.989458								1.01219		1.00589	0.995595	0.986956				0.994066			0.997081			0.999216	1.00002	0.881444		0.993047	1153.62	1242.36	12	4.15033
	27	cabralliBlaTG-subspecies	1.00229		1.00884	0.999674	1.02375													1.00666	1.01219			0.994589	1.00209				0.996103						1.00323	1.00303	1.03214		1.00477	112.137	122.331	8	0.403429
	28	cabralliBlaTG-subspecies	1.00229		1.00884	0.999674	1.02375													1.00666	1.01219			0.994589	1.00209				0.996103						1.00323	1.00303	1.02491		1.00477	85.9167	93.7273	8	0.309099
	29	cabralliBlaTG-E5301			0.999746	0.99766	1.01966					0.999104	1.0046							1.00666	1.00091			0.9966	1.00512				0.983881			1.00836				1.00202	1.01665		1.00203	75.3085	81.5842	8	0.270934
	30	cabralliBlaTG-E5859	0.997268		0.997724		1.01864					0.996092	1.00157							1.00666	1.01117		0.999832	0.994589	1.00512				0.988974						0.997208	1.00102	1.0311		1.00122	110.186	118.661	11	0.39641
	31	cabralliBlaTG-E5880	0.997268		0.997724		1.01864					0.996092	1.00157							1.00666	1.01117		0.999832	0.994589	1.00512				0.988974						0.997208	1.00102	1.0311		1.00122	110.186	118.661	11	0.39641
	32	cabralliBlaTG-coenophiala	1.00028		0.996713	0.998667	0.998161					0.996092	0.996525							1.00263	0.992708			0.995595	1.00714				0.999159			1.01144			1.00122	1.00102	1.0311		0.999812	81.431	87.2475	13	0.292961
23	24	cabralliE7091-uncinata			1.00884	0.99766	1.01761				1.00431	0.999104	1.00662					0.997145		1.00767	0.998861		0.997812	0.9966	1.00815				1.00833						1.00122	1.00202	1.01253		1.00346	36.2501	38.6668	12	0.130415
	25	cabralliE7091-canadensis	1.00028		0.999746	1.00068	0.931617				0.999267	0.997096	0.980371					1.00117		1.00666	1.00091			0.993583					0.994066			0.996055			0.999216	1.00002	0.877316		0.993383	1073.94	1145.53	15	3.86366
	26	cabralliE7091-elymi			0.999746	1.00068	0.931617					0.997096	0.989458					1.00117			1.01219		1.00589	0.995595	0.986956				0.994066			0.997081			0.999216	1.00002	0.878348		0.993627	1136.65	1217.84	13	4.08927
	27	cabralliE7091-subspecies	1.00229		1.00884	0.999674	1.02375											1.00117		1.00666	1.01219			0.994589	1.00209				0.996103						1.00323	1.00303	1.02904		1.00447	94.4842	102.358	9	0.339922
	28	cabralliE7091-subspecies	1.00229		1.00884	0.999674	1.02375											1.00117		1.00666	1.01219			0.994589	1.00209				0.996103						1.00323	1.00303	1.02181		1.00447	72.9809	79.0627	9	0.26256
	29	cabralliE7091-E5301			0.999746	0.99766	1.01966					0.999104	1.0046					0.991114		1.00666	1.00091			0.9966	1.00512				0.983881			1.00836				1.00202	1.01356		1.00119	73.8261	79.5051	9	0.265601
	30	cabralliE7091-E5859	0.997268		0.997724		1.01864					0.996092	1.00157					1.00117		1.00666	1.01117		0.999832	0.994589	1.00512				0.988974						0.997208	1.00102	1.02698		1.00122	88.8434	95.1893	12	0.319628
	31	cabralliE7091-E5880	0.997268		0.997724		1.01864					0.996092	1.00157					1.00117		1.00666	1.01117		0.999832	0.994589	1.00512				0.988974						0.997208	1.00102	1.02698		1.00122	88.8434	95.1893	12	0.319628
	32	cabralliE7091-coenophiala	1.00028		0.996713	0.998667	0.998161					0.996092	0.996525					0.997145		1.00263	0.992708			0.995595	1.00714				0.999159			1.01144			1.00122	1.00102	1.02801		0.999634	66.8075	71.2613	14	0.24035
24	25	uncinata-canadensis			0.999746	0.995647	0.928546				0.999267	0.999104	0.9834	0.998978				0.999156		1.00666	0.983478			1.00062					0.995085						0.998212	1.00102	0.874219		0.992066	1188.69	1273.59	13	4.27648
	26	uncinata-elymi			0.998735	0.995647	0.928546					0.999104	0.991477					0.999156			0.990657		1.00185	1.00263	0.986956				0.995085						0.998212	1.00102	0.875251		0.991468	1220.84	1314.75	11	4.39216
	27	uncinata-subspecies			1.00884	1.0037	1.01761							0.998978				0.999156		1.00666	0.990657			1.00163	1.00209				1.00221						1.00223	1.00202	1.01562		1.00298	45.9388	49.7671	9	0.165272
	28	uncinata-subspecies			1.00884	1.0037	1.01761							0.998978				0.999156		1.00666	0.990657			1.00163	1.00209				1.00221						1.00223	1.00202	1.0084		1.00298	36.6777	39.7342	9	0.131954
	29	uncinata-E5301			1.00076	1.00471	1.01659					1.00212	1.00662					1.00016		1.00666	1.02347			1.00465	1.00512				0.991011							1.00303	1.0311		1.00541	102.925	111.502	9	0.370288
	30	uncinata-E5859			0.996713		1.01454					0.999104	1.00359	0.998978				0.999156		1.00666	0.990657		0.995792	1.00163	1.00512				0.994066						0.996204	1.00102	1.01459		1.00023	43.8881	47.0229	11	0.157894
	31	uncinata-E5880			0.996713		1.01454					0.999104	1.00359	0.998978				0.999156		1.00666	0.990657		0.995792	1.00163	1.00512				0.994066						0.996204	1.00102	1.01459		1.00023	43.8881	47.0229	11	0.157894
	32	uncinata-coenophiala			0.995702	0.993633	0.996113					0.9981	0.998545	0.99497				1.00418		1.00263	1.01527			1.00364	1.00714				1.00425						1.00022	1.00102	1.01459		1.0011	39.9263	42.7782	12	0.143641
25	26	canadensis-elymi			1.00985	1.00672	1.02375	1.00622	0.997992			1.00111	0.998545			1.00262		1.00519	1.13464		0.992708			0.999617					1.01851	1.03345	1.0102	1.02375	1.02177	1.00126	1.00022	1.00102	1.03007		1.01446	839.368	881.336	20	3.01976
	27	canadensis-subspecies	1.00129		0.999746	0.99464	0.931617	0.994148						0.99998				1.00519		1.00566	1.01014			0.998612				0.994222	0.983881						1.00022	1.00002	0.880412		0.99424	1121.75	1201.88	12	4.03568
	28	canadensis-subspecies	1.00129		0.999746	0.99464	0.931617	0.994148						0.99998				1.00519		1.00566	1.01014			0.998612					0.982863						1.00022	1.00002	0.876284		0.994163	1261.31	1358.34	12	4.53777
	29	canadensis-E5301			1.00884	0.99766	0.931617					1.00111	0.98441					0.99413		1.00566	0.984503			1.00062					0.9849			1.00631				1.00102	0.875251		0.991732	1329.54	1440.33	10	4.78322
	30	canadensis-E5859	0.995257		1.00682		0.931617	0.994148				0.999104	0.9834	1.00198				1.00318		1.00566	0.991682			0.998612				0.993214	0.976752				1.02075	1.00832	0.994195	0.998011	0.87938		0.994277	1011.55	1071.06	14	3.63922
	31	canadensis-E5880	0.995257		1.00682		0.931617	0.994148				0.999104	0.9834	1.00198				1.00318		1.00566	0.991682			0.998612				0.993214	0.976752				1.02075	1.00832	0.994195	0.998011	0.87938		0.994277	1011.55	1071.06	14	3.63922
	32	canadensis-coenophiala	1.00129		1.00581	1.00169	0.923427	0.99616				1.00011	0.988448	0.995972		0.995591		1.00016		1.00364	0.976299			0.999617			1.00135		0.985918	0.966207	0.998081	1.00118	0.931854	0.998231	0.998212	0.998011	0.880412		0.989421	937.657	980.278	22	3.37337
26	27	elymi-subspecies			0.999746	0.99464	0.931617	0.994148										1.00519			1.00399			1.00062	0.98191				0.983881						1.00022	1.00002	0.881444		0.990543	1274.72	1390.61	9	4.58601
	28	elymi-subspecies			0.999746	0.99464	0.931617	0.994148										1.00519			1.00399			1.00062	0.98191				0.982863						1.00022	1.00002	0.877316		0.990451	1344.45	1466.67	9	4.83686
	29	elymi-E5301			1.00783	0.99766	0.931617					1.00111	0.992487					0.99413			0.992708			1.00263	0.965763				0.9849			1.00836				1.00102	0.876284		0.990019	1316.29	1425.98	9	4.73557
	30	elymi-E5859			1.00581		0.931617	0.994148				0.999104	0.989458				0.998376	1.00318			1.02245		0.999832	1.00062	0.984937				0.976752				1.02075	1.00025	0.994195	0.998011	0.87938		0.994968	1104.61	1173.64	13	3.97399
	31	elymi-E5880			1.00581		0.931617	0.994148				0.999104	0.989458				0.998376	1.00318			1.02245		0.999832	1.00062	0.984937				0.976752				1.02075	1.00025	0.994195	0.998011	0.87938		0.994968	1104.61	1173.64	13	3.97399
	32	elymi-coenophiala			1.0048	1.00169	0.923427	0.99616				0.999104	0.9834		0.997727	0.996595		1.00016			0.983478			1.00163	0.986956				0.985918	0.967241	0.998081	1.00221	0.931854	1.00631	0.998212	0.998011	0.881444		0.988148	983.232	1032.39	19	3.53733
27	28	subspecies-subspecies	1.00531		1.01087	1.00672	1.02375	1.00622						1.00198				1.00519		1.00767	1.02552			1.00565	1.00916				1.01851						1.00424	1.00303	1.02491		1.00956	64.1308	68.7115	12	0.23072
	29	subspecies-E5301			0.999746	1.0037	1.01966											0.99413		1.00767	0.991682			1.00163	0.998056				0.997122							1.00202	1.01665		1.00154	69.5821	76.5403	7	0.250332
	30	subspecies-E5859	0.998273		0.997724		1.01864	1.00622						0.99998				1.00318		1.00566	1.00399			1.00163	1.00108			1.00127	1.00221						0.998212	1.00102	1.0311		1.00279	73.7162	78.9817	11	0.265206
	31	subspecies-E5880	0.998273		0.997724		1.01864	1.00622						0.99998				1.00318		1.00566	1.00399			1.00163	1.00108			1.00127	1.00221						0.998212	1.00102	1.0311		1.00279	73.7162	78.9817	11	0.265206
	32	subspecies-coenophiala	1.00129		0.996713	0.992627	0.998161	0.993142						0.995972				1.00016		1.00162	0.983478			1.00062	1.00108				0.992029						1.00223	1.00102	1.0311		0.997154	96.1716	103.041	12	0.345992
28	29	subspecies-E5301			0.999746	1.0037	1.01966	1.00622										0.99413		1.00767	0.991682			1.00163	0.998056				0.997122							1.00202	1.00943		1.00197	52.3952	57.1584	8	0.1885
	30	subspecies-E5859	0.998273		0.997724		1.01864	1.00622						0.99998				1.00318		1.00566	1.00399			1.00163	1.00108				1.00221						0.998212	1.00102	1.02388		1.00291	54.5334	58.7282	11	0.196192
	31	subspecies-E5880	0.998273		0.997724		1.01864	0.993142						0.99998				1.00318		1.00566	1.00399			1.00163	1.00108				1.00221						0.998212	1.00102	1.02388		1.0019	62.489	67.2959	11	0.224814
	32	subspecies-coenophiala	1.00129		0.996713	0.992627	0.998161							0.995972				1.00016		1.00162	0.983478			1.00062	1.00108				0.992029						1.00223	1.00102	1.02388		0.997462	71.247	76.7276	11	0.256322
29	30	E5301-E5859			1.00682		1.02068					1.00111	1.00359					0.99413		1.00566	0.992708			1.00163	1.00411				0.989992							1.00102	1.01562		1.00195	71.5288	78.0314	8	0.257336
	31	E5301-E5880			1.00682		1.02068					1.00111	1.00359					0.99413		1.00566	0.992708			1.00163	1.00411				0.989992							1.00102	1.01562		1.00195	71.5288	78.0314	8	0.257336
	32	E5301-coenophiala			1.00581	0.995647	0.999185					0.999104	0.999554					0.999156		1.00162	1.01732			1.00364	1.00209				0.980826			1.01452				1.00102	1.01562		1.0015	79.3423	85.4456	10	0.285446
30	31	E5859-E5880	1.00531		1.01087		1.02375	1.00622		1.02256		1.00412	1.00965	1.00198			1.00138	1.00519		1.00767	1.02552		1.00993	1.00565	1.00916	1.00484			1.01851				1.02177	1.00933	1.00424	1.00303	1.03214		1.01003	74.2095	77.7433	17	0.26698
	32	E5859-coenophiala	0.995257		1.00682		0.998161	0.993142		1.0062		0.999104	0.995516	0.995972				1.00016		1.00162	0.983478			1.00062	1.00411			1.00732	0.985918				0.932875	1.00025	0.996204	1.00002	1.03007		0.994882	296.936	312.565	15	1.06828
31	32	E5880-coenophiala	0.995257		1.00682		0.998161	0.993142		1.0062		0.999104	0.995516	0.995972				1.00016		1.00162	0.983478			1.00062	1.00411				0.985918				0.932875	1.00025	0.996204	1.00002	1.03007		0.994191	306.251	323.265	15	1.10178
33	2	bromicola_E7626-novae-zelandiae			0.99267	1.00269	1.01249				0.99725		1.00662								1.00912			1.00364	1.00411				1.01546							1.00002	1.01253		1.00441	44.2108	48.6319	9	0.159055
	3	bromicola_E7626-92038			1.00682	1.00269	1.01864					1.00111	1.00056								1.00091			1.00364	1.00209				1.01444							0.998011	1.02594		1.00489	72.4571	79.7028	8	0.260676
	4	bromicola_E7626-E8			1.01087	0.996654	1.01864				1.0033	1.00212	1.00662								1.00194			1.00263	1.00209				1.01444					1.00025		1.00002	1.01149		1.00496	38.6967	41.9214	10	0.139217
	5	bromicola_E7626-E500			1.00682	0.99464	1.01864					1.00212	1.00662								1.00604			1.00364	1.00209		0.995285		1.01444					1.00025		0.998011	1.02594		1.00405	77.3376	83.7824	10	0.278234
	6	bromicola_E7626-E5001			1.00682	1.00269	1.01864				0.993217	1.00212	1.00662								1.00604			1.00364	1.00209				1.01444							0.998011	1.02594		1.00494	74.8357	81.6389	9	0.269233
	7	bromicola_E7626-E5073				1.00169	1.01864					1.00011	0.999554								0.997835			0.999617	1.00209		0.995285		0.997122							1.00002	1.02181		1.0012	69.3	76.23	8	0.249317
	8	bromicola_E7626-E5710				0.995647	1.01556					1.00011	1.00662											1.00062	1.00512		0.995285		0.997122					0.998231		1.00002	1.02181		1.00143	65.6704	72.2375	8	0.23626
	9	bromicola_E7626-E5769				0.995647	1.01556					1.00011	1.00662								0.988606			1.00062	1.00512		0.995285		0.997122					0.998231		1.00002	1.02181		1.00027	76.6628	83.6321	9	0.275806
	10	bromicola_E7626-E5915				1.00169	1.01556					1.00011	1.00662								0.992708			1.00062	1.00512				0.997122					0.998231		1.00002	1.02181		1.00178	64.8507	71.3358	8	0.233311
	11	bromicola_E7626-Holcus				0.996654	1.01864					0.997096	0.990468								0.994759			0.999617	1.00411		0.994274		0.997122					1.00025		0.999014	1.02388		0.999273	91.1348	99.4198	9	0.327872
	12	bromicola_E7626-sylvatica			0.993681	0.999674	1.01045			1.00416	0.99725	0.999104	0.990468								0.980401			0.998612	1.00411		0.995285		1.01444					0.993185		0.997008	1.02594		0.998416	108.452	116.199	12	0.390174
	13	bromicola_E7626-bromicolaNFe1			1.01087	1.00672	1.02375			1.02256	1.00834	1.00412	1.00965								1.02552			1.00565	1.00916		1.01044		1.01851					1.00933		1.00303	1.03214		1.01198	73.5288	78.7809	13	0.264531
	14	bromicola_E7626-stromalonga			1.01087					1.01234		0.999104	0.998545								1.01117			1.00062	1.00714		1.00438		1.01749					0.997222		1.00102	1.02181		1.00544	58.5579	63.8814	8	0.210671
	15	bromicola_E7626-AR5			0.997724	1.00471	1.02068				1.00229	1.00312	1.00662								1.00912			1.00163	0.999065		1.0064		1.00323					1.0053		1.00002	1.02078		1.00461	46.2106	49.7653	13	0.16625
	16	bromicola_E7626-siegali			1.00076	1.00471	1.02068				1.0033	1.00312	1.00662								1.00604			1.00062	0.999065		1.0064		1.00323					1.00328		1.00002	1.01253		1.00445	29.8624	32.1595	11	0.107435
	17	bromicola_E7626-E2368			1.0048	1.0037	1.0084					1.00312	1.00763								1.00296			0.997606	1.00007				1.00833					1.0053		1.00002	1.01356		1.00381	17.8611	19.4848	11	0.064258
	18	bromicola_E7626-bromicolaNFe7			1.01087	1.00068	1.02375			1.01847		1.00412	1.00965								1.0245			0.9966	1.00613		1.01044		1.01342					1.00832		1.00002	1.01356		1.00977	65.3558	70.3832	12	0.235128
	19	bromicola_E7626-bromicolaNFe9			1.01087	1.00068	1.02375			1.01847		1.00412	1.00965								1.0245			0.9966	1.00613		1.01044		1.01342					0.993185		1.00002	1.01356		1.0086	84.266	90.748	13	0.30316
	20	bromicola_E7626-festucae1017			0.993681	1.0037	1.00737					1.00111	1.00763								1.00809								1.01444							0.999014			1.00438	36.1061	41.2641	8	0.129897
	21	bromicola_E7626-Fl1			1.00682	1.0037	1.00737					1.00111	1.00763								1.00809								1.01444							0.991993			1.00515	37.5377	42.9002	8	0.135048
	22	bromicola_E7626-cabralliBlaTG			1.00076	0.99766	1.02273				1.0033	0.999104	1.0046								1.01732			0.994589	1.00613				1.0124							1.00002	1.01356		1.00533	68.8337	75.0913	10	0.24764
	23	bromicola_E7626-cabralliE7091			1.00076	0.99766	1.02273				1.0033	0.999104	1.0046								1.01732			0.994589	1.00613				1.0124							1.00002	1.01046		1.00533	65.6731	71.6434	10	0.236269
	24	bromicola_E7626-uncinata			0.999746	1.0037	1.01659				1.0033	1.00212	1.00662								0.993733			1.00163	1.00714				1.01444							1.00102	1.02491		1.00455	66.9201	73.0037	8	0.240755
	25	bromicola_E7626-canadensis			1.00985	0.99464	0.931617				0.998258	1.00111	0.98441								0.99681			0.998612			0.994274		0.99814					0.998231		0.998011	0.872155		0.991998	1353.37	1466.15	13	4.86897
	26	bromicola_E7626-elymi			1.00884	0.99464	0.931617					1.00111	0.992487								1.00604			1.00062	0.968791				0.99814					1.00631		0.998011	0.873187		0.99151	1494.97	1630.88	11	5.3784
	27	bromicola_E7626-subspecies			1.00076	1.00471	1.02273														1.00809			1.00263	0.995029				1.00323							1.00002	1.01356		1.00465	60.5064	68.0697	5	0.217681
	28	bromicola_E7626-subspecies			1.00076	1.00471	1.02273														1.00809			1.00263	0.995029				1.00323							1.00002	1.00736		1.00465	53.3975	60.0722	5	0.192106
	29	bromicola_E7626-E5301			1.00985	1.0037	1.01864					1.00412	1.00763								0.995784			1.00163	1.00512				0.991011							1.00102	1.02594		1.00385	87.0208	95.7228	7	0.313071
	30	bromicola_E7626-E5859			1.00783		1.01761			1.00416		1.00111	1.00561								1.00604			1.00163	1.00209				0.996103					1.00025		0.998011	1.01253		1.00368	33.9393	37.0247	8	0.122102
	31	bromicola_E7626-E5880			1.00783		1.01761			1.00416		1.00111	1.00561								1.00604			1.00163	1.00209				0.996103					1.00025		0.998011	1.01253		1.00368	33.9393	37.0247	8	0.122102
	32	bromicola_E7626-coenophiala			1.00682	0.992627	0.997137			1.01541		0.999104	0.998545								0.98758			1.00062	1.00411		0.996295		1.00629					1.00832		0.998011	1.01253		1.00084	54.6597	58.8642	13	0.196647
																																							1	277.959	277.997	6795
a. Relative variance is calculated as the population variance for an isolate pair across all introns divided by the population variance for all isolate pairs across all introns

## Sheet: all_relative-no_invasions
		Taxon pairsa	1. atp6_521	2. atp6_578	4. cob_393	7. cob_823	8. cox1_50	10. cox1_199	11. cox1_212	12. cox1_281	13. cox1_615	14. cox1_709	15. cox1_731	16. cox1_867	17. cox1_1057	19. cox1_1262	20. cox2_228	21. cox2_357	22. cox2_373	23. cox2_651	26. cox3_276	27. cox3_471	28. nad1_144	29. nad1_636	30. nad2_378	31. nad2_570	34. nad4L_239	35. nad5_426	36. nad5_570	38. nad6_233	TOTAL	pop	sample		relative pop
1	2	amarillans-novae-zelandiae			1.01087						1.00098						1.00501			0.999617				1.00629					1.00002		1.0038	16.2221	19.4665	6	0.298436
	3	amarillans-92038			0.993681				1.00312		0.998978						1.00091			0.998612				1.00425					0.999014		0.999796	10.3186	12.0384	3	0.189831
	4	amarillans-E8			0.99267				1.00312		1.00098						1.01322			0.998612				1.00425			1.00732		1.00002		1.00252	32.7166	37.3904	3	0.601884
	5	amarillans-E500			0.993681				1.00312								0.994759			0.998612		1.00236		1.00425			1.00732		0.999014		1.00039	19.4978	22.2832	3	0.358699
	6	amarillans-E5001			0.993681				1.00312								0.994759			0.998612			0.993214	1.00425					0.999014		0.998093	16.9586	19.785	2	0.311986
	7	amarillans-E5073							1.00011		0.99998						0.980401			0.998612		1.00236	0.993214	0.989992					1.00002		0.995585	47.7369	54.5565	4	0.878213
	8	amarillans-E5710							1.00011		0.99998									0.999617		1.00236	0.994222	0.989992			1.0053		1.00002		0.998949	19.8094	22.6393	4	0.364431
	9	amarillans-E5769							1.00011		0.99998						0.992708			0.999617		1.00236	0.994222	0.989992			1.0053		1.00002		0.998255	21.4556	24.1376	4	0.394718
	10	amarillans-E5915							1.00011		0.99998						0.986554			0.999617			0.994222	0.989992			1.0053		1.00002		0.996974	33.6576	38.4658	4	0.619196
	11	amarillans-Holcus							1.00312		1.00098						0.988606			0.997606		1.00135		0.989992			1.00732		0.999014		0.998498	35.5843	40.6678	4	0.654642
	12	amarillans-sylvatica			0.976496				1.00412		0.99998						1.00296	0.998996		0.999617		1.00236	0.993214	1.00425			1.00025		0.998011		0.998206	56.1513	61.7664	7	1.03301
	13	amarillans-bromicolaNFe1			0.99267				1.00412								0.999886			0.997606		0.995285		1.00425			0.998231		0.998011		0.998758	13.9436	15.9355	6	0.256519
	14	amarillans-stromalonga			0.99267				1.00412								0.989631			0.998612		0.993264	0.997244	1.00323			0.988138		1.00002		0.996326	29.2037	32.8541	4	0.537257
	15	amarillans-AR5			0.98155				1.00412								1.01629			1.00062		0.995285		0.988974			0.997222		1.00002		0.998011	92.8998	106.171	5	1.70907
	16	amarillans-siegali			0.983572				1.00412		1.00098						1.01219			0.999617		0.995285		0.988974			0.995203		1.00002		0.997774	62.0995	69.8619	4	1.14244
	17	amarillans-E2368			0.987616				1.00412								1.01014			0.995595				0.994066			0.997222		1.00002		0.998397	45.3709	52.9327	4	0.834685
	18	amarillans-bromicolaNFe7			0.99267				1.00412								0.999886			0.994589		0.995285		0.99814			0.998231		1.00002		0.997868	11.5618	13.2135	6	0.212702
	19	amarillans-bromicolaNFe9			0.99267				1.00412								0.999886			0.994589		0.995285		0.99814			0.983091		1.00002		0.995975	35.2576	40.2944	6	0.648631
	20	amarillans-festucae1017			1.01087				1.00412								0.997835						0.992207	0.999159					0.999014		1.00053	33.4092	40.0911	4	0.614627
	21	amarillans-Fl1			0.995702				1.00412								0.997835						0.992207	0.999159					0.991993		0.996837	17.6152	21.1382	3	0.324065
	22	amarillans-cabralliBlaTG			0.983572				1.00111								1.00501			0.997606				0.997122					1.00002		0.997407	44.9891	53.9869	4	0.827661
	23	amarillans-cabralliE7091			0.983572				1.00111								1.00501			0.997606				0.997122					1.00002		0.997407	44.9891	53.9869	4	0.827661
	24	amarillans-uncinata			0.982561				1.00312		0.998978						0.98758			0.999617				1.00221					1.00102		0.996442	55.2306	64.4357	3	1.01607
	25	amarillans-canadensis			0.99267		1.00301		1.00412		1.00198						1.02142	1.00301		1.00163		1.00943	1.00732	1.00527	1.03448		1.00832		1.00002	1	1.00662	97.8034	105.327	10	1.79928
	26	amarillans-elymi			0.99267		0.998996		1.00412								0.995784			0.998612				1.00527	1.03345		1.00025		0.998011		1.00302	128.893	145.004	6	2.37123
	27	amarillans-subspecies			0.983572						0.99998						1.01424			0.997606			0.994222	0.992029					1.00002		0.997381	75.3444	87.9018	2	1.38611
	28	amarillans-subspecies			0.983572						0.99998						1.01424			0.997606				0.992029					1.00002		0.997908	85.9605	103.153	2	1.58141
	29	amarillans-E5301			0.99267				1.00412								0.989631			0.999617				0.97777					1.00102		0.994139	77.9162	93.4994	2	1.43342
	30	amarillans-E5859			0.989637				1.00111		1.00198						0.995784			0.997606			0.993214	0.982863			1.00732		1.00002		0.996615	47.3529	53.272	4	0.871147
	31	amarillans-E5880			0.989637				1.00111		1.00198						0.995784			0.997606			0.993214	0.982863			1.00732		1.00002		0.996615	47.3529	53.272	4	0.871147
	32	amarillans-coenophiala			0.988626				1.00111		0.995972						0.980401			0.998612		1.00236		0.993048	0.965172		0.998231		0.998011		0.992154	119.126	132.363	8	2.19156
	33	amarillans_bromicola_N7626			0.99267				1.00412								0.999886			0.997606		0.995285		1.00425			0.998231		0.998011		0.998758	13.9436	15.9355	6	0.256519
2	3	novae-zelandiae-92038			0.993681					1.00157	0.99998				1.00519	1.00666	0.990657			1.00465				1.01647					0.999014		1.00199	51.0491	57.4303	9	0.939147
	4	novae-zelandiae-E8			0.99267	1.0032		0.996242		1.00864	1.00198				1.00519	1.00666	1.01219			1.00465				1.01647					1.00303		1.00463	40.2738	44.3012	11	0.740914
	5	novae-zelandiae-E500			0.993681					1.00864					1.00519	1.00666	0.995784			1.00465				1.01647					0.999014		1.00376	48.0549	54.9198	8	0.884062
	6	novae-zelandiae-E5001	1.00229		0.993681			1.00229		1.00864					1.00519	1.00666	0.995784			1.00465				1.01647					0.999014		1.00347	38.7888	43.0987	10	0.713594
	7	novae-zelandiae-E5073				0.997167				0.997535	1.00098		0.997598		0.999156	0.997594	0.985529			1.00163				0.999159					1.00102		0.997737	18.9932	21.1035	10	0.349416
	8	novae-zelandiae-E5710				0.99616				1.0046	1.00098		0.997598		0.999156	0.997594				1.00263				0.999159					1.00102		0.999879	6.41269	7.21427	9	0.117974
	9	novae-zelandiae-E5769				0.99616				1.0046	1.00098		0.997598		0.999156	0.997594	0.974248			1.00263				0.999159					1.00102		0.997315	64.8938	72.1042	10	1.19385
	10	novae-zelandiae-E5915				0.99616				1.0046	1.00098		0.997598		0.999156	0.997594	0.979376			1.00263				0.999159					1.00102		0.997828	43.604	48.4489	10	0.80218
	11	novae-zelandiae-Holcus								0.991477	1.00198				1.00318	1.00263	0.980401			1.00163				0.999159					1.00102		0.997685	54.9032	62.7465	8	1.01005
	12	novae-zelandiae-sylvatica	1.00129		0.976496	1.0032		1.00532		0.991477	1.00098					1.00666	0.983478			1.00062				1.01546				1.00022	0.998011		0.998601	100.282	109.399	12	1.84489
	13	novae-zelandiae-bromicolaNFe1			0.99267			0.99725		1.00662					1.00318		1.00912			1.00364				1.01546					1.00002		1.00349	44.1024	50.4028	9	0.811349
	14	novae-zelandiae-stromalonga	1.0043		0.99267	1.00522				0.996525							1.00091			1.00263				1.01444					1.00102		1.00221	36.1908	41.3609	6	0.665799
	15	novae-zelandiae-AR5			0.98155	0.99616		0.995233		1.0046						1.00767	1.01322			1.00364				1.0012				1.00122	1.00102		1.00055	64.6771	71.8634	12	1.18986
	16	novae-zelandiae-siegali	1.00129		0.983572	0.997167		0.99725		1.0046	1.00198				1.00318	1.00767	1.01014			1.00062				1.0012				1.00122	1.00303		1.00099	37.2045	40.3049	13	0.684448
	17	novae-zelandiae-E2368			0.987616					1.00561					0.999156	0.968372	1.00706			0.999617				1.00527					1.00303		0.996967	149.916	171.332	10	2.75799
	18	novae-zelandiae-bromicolaNFe7			0.99267	0.99616				1.00662					0.99413	1.00364	1.00912			0.998612				1.01036					1.00303		1.00159	37.6399	42.3449	10	0.692459
	19	novae-zelandiae-bromicolaNFe9			0.99267	0.99616				1.00662					0.99413	1.00364	1.00912			0.998612				1.01036					1.00303		1.00159	37.6399	42.3449	11	0.692459
	20	novae-zelandiae-festucae1017			1.01087	1.0032				1.00561					0.99413		0.99681							1.01138					1.00202		1.00343	36.5174	42.6037	8	0.671809
	21	novae-zelandiae-Fl1			0.995702					1.00561					1.00117		0.99681							1.01138					0.995002		1.00095	35.1081	42.1297	7	0.64588
	22	novae-zelandiae-cabralliBlaTG	1.00129		0.983572			0.99725		1.00359						1.00767	1.00194			0.9966				1.00934				1.00122	1.00303		1.00055	46.1097	51.233	11	0.848277
	23	novae-zelandiae-cabralliE7091	1.00129		0.983572			0.99725		1.00359						1.00767	1.00194			0.9966				1.00934				1.00122	1.00303		1.00055	46.1097	51.233	11	0.848277
	24	novae-zelandiae-uncinata			0.982561			0.99725		1.00561	0.99998				0.999156	1.00767	0.979376			1.00364				1.01342				1.00022	1.00202		0.999173	92.5456	101.8	10	1.70255
	25	novae-zelandiae-canadensis	1.0033		0.99267	1.00119		0.994225		0.98441	1.00098		1.00362		1.00318	1.00666	0.999886			1.00062				0.995085				1.00223	1.00002		0.999148	30.7415	33.1062	16	0.565549
	26	novae-zelandiae-elymi			0.99267	1.00119				0.990468			1.00262		1.00318		0.994759			1.00263				0.995085				1.00223	1.00002		0.998485	20.3528	22.6143	12	0.37443
	27	novae-zelandiae-subspecies	1.00229		0.983572	0.997167					1.00098				1.00318	1.00666	1.01219			1.00364				1.00425				1.00223	1.00303		1.00174	45.385	49.9235	10	0.834944
	28	novae-zelandiae-subspecies	1.00229		0.983572	0.997167					1.00098				1.00318	1.00666	1.01219			1.00364				1.00425				1.00223	1.00303		1.00174	45.385	49.9235	10	0.834944
	29	novae-zelandiae-E5301			0.99267					1.00561					0.993125	1.00666	0.981427			1.00364				0.988974					1.00202		0.996767	72.1425	82.4486	8	1.3272
	30	novae-zelandiae-E5859	0.997268		0.989637	0.997167				1.00763	1.00098				1.00318	1.00666	0.99681			1.00364				0.995085				0.996204	1.00102		0.999607	24.8127	27.0684	10	0.456478
	31	novae-zelandiae-E5880	0.997268		0.989637	0.997167				1.00763	1.00098				1.00318	1.00666	0.99681			1.00364				0.995085				0.996204	1.00102		0.999607	24.8127	27.0684	10	0.456478
	32	novae-zelandiae-coenophiala	1.0033		0.988626	0.999179				0.996525	0.996974		0.995591		1.00016	1.00263	0.973223			1.00263				1.00425				1.00022	1.00102		0.997257	64.1416	69.4868	15	1.18001
3	4	92038-E8			1.00682				1.00011	1.00157	0.99998			1.00138	1.00519	1.00767	0.994759			1.00364				1.01851					0.999014		1.00351	35.0222	38.5245	12	0.644301
	5	92038-E500			1.01087				1.00212	1.00056				1.00138	1.00519	1.00767	1.01937			1.00565				1.01851					1.00303		1.00743	41.6804	46.3115	12	0.766791
	6	92038-E5001			1.01087				1.00212	1.00157				1.00138	1.00519	1.00767	1.01937			1.00565				1.01851					1.00303		1.00754	40.3848	44.872	12	0.742956
	7	92038-E5073							1.00011	0.991477	1.00098				0.999156	0.996586	0.977325			1.00163				0.99814					0.999014		0.996046	51.8393	58.3192	11	0.953683
	8	92038-E5710							1.00011	0.997535	1.00098			1.00138	0.999156	0.996586				1.00263				0.99814					0.999014		0.999504	3.38635	3.80965	11	0.0622985
	9	92038-E5769							1.00011	0.997535	1.00098			1.00138	0.999156	0.996586	0.988606			1.00263				0.99814					0.999014		0.998414	13.7377	15.2641	12	0.252731
	10	92038-E5915							1.00011	0.997535	1.00098				0.999156	0.996586	0.983478			1.00263				0.99814					0.999014		0.997515	27.5764	31.0235	11	0.507321
	11	92038-Holcus							0.997096	0.997535	0.99998					1.00162	0.984503			1.00163				0.997122					0.998011		0.997188	26.1136	29.8441	10	0.48041
	12	92038-sylvatica			0.989637				0.999104	0.997535	0.998978			0.997374	1.00318	1.00566	0.981427			0.999617				1.01444					0.999014		0.998723	63.7128	70.0841	13	1.17212
	13	92038-bromicolaNFe1			1.00682				1.00111	1.00056							1.00091			1.00364				1.01444					0.998011		1.00364	25.9528	30.2783	8	0.477452
	14	92038-stromalonga			1.00682				0.9981	0.990468							1.01117			1.00263				1.01342					0.999014		1.00309	55.2689	64.4804	6	1.01678
	15	92038-AR5			0.993681				1.00011	0.997535					1.00318	1.00666	0.998861			1.00263				0.999159					0.999014		1.00009	12.2606	13.7931	11	0.225557
	16	92038-siegali			0.996713				1.00011	0.997535	0.99998				1.00318	1.00666	0.997835			1.00163				0.999159					0.999014		1.00018	8.00644	8.89604	12	0.147294
	17	92038-E2368			1.00076				1.00011	0.998545					0.999156	0.969379	0.993733			0.998612				1.00425					0.999014		0.995951	94.8573	106.714	11	1.74508
	18	92038-bromicolaNFe7			1.00682				1.00111	1.00056					0.99413	1.00263	0.999886			0.998612				1.00833					0.999014		1.00123	16.4475	18.5034	10	0.302583
	19	92038-bromicolaNFe9			1.00682				1.00111	1.00056					0.99413	1.00263	1.00091			0.998612				1.00833					0.999014		1.00135	16.2444	18.275	11	0.298848
	20	92038-festucae1017			0.994692				0.9981	0.999554					0.99413		1.01732							1.00934					0.998011		1.00159	62.8485	73.3232	8	1.15622
	21	92038-Fl1			1.00783				0.9981	0.999554							1.01732							1.00934					0.99099		1.00386	74.0649	88.8779	7	1.36257
	22	92038-cabralliBlaTG			0.996713				0.996092	0.995516						1.00666	1.00501			0.995595				1.00731					0.999014		1.00024	23.6291	27.0047	9	0.434703
	23	92038-cabralliE7091			0.996713				0.996092	0.995516					1.00117	1.00666	1.00501			0.995595				1.00731					0.999014		1.00034	21.0885	23.7246	10	0.387963
	24	92038-uncinata			0.995702				0.999104	0.997535	0.998978				0.999156	1.00666	0.983478			1.00263				1.0124					1.00002		0.999567	50.3292	55.9213	11	0.925902
	25	92038-canadensis			1.00581				1.00111	0.978352	0.998978				1.00318	1.00566	0.997835			0.999617				0.994066					0.998011		0.998262	56.0547	62.283	12	1.03123
	26	92038-elymi			1.0048				0.999104	0.98441				0.998376	1.00318		1.01527			1.00163				0.994066					0.998011		0.999871	61.6052	69.3059	11	1.13335
	27	92038-subspecies			0.996713						0.998978				1.00318	1.00566	0.99681			1.00465				1.00221					0.999014		1.0009	10.6325	12.1514	9	0.195604
	28	92038-subspecies			0.996713						0.998978				1.00318	1.00566	0.99681			1.00465				1.00221					0.999014		1.0009	10.6325	12.1514	9	0.195604
	29	92038-E5301			1.00581				1.00111	0.998545					0.99413	1.00566	0.985529			1.00263				0.987955					1.00002		0.997932	47.3898	53.3135	10	0.871826
	30	92038-E5859			1.00379				0.999104	1.00056	0.998978			1.00138	1.00318	1.00566	1.01835			1.00263				0.993048					0.999014		1.00234	35.7557	39.3313	11	0.657795
	31	92038-E5880			1.00379				0.999104	1.00056	0.998978			1.00138	1.00318	1.00566	1.01835			1.00263				0.993048					0.999014		1.00234	35.7557	39.3313	11	0.657795
	32	92038-coenophiala			1.00278				0.999104	0.990468	0.996974				1.00016	1.00162	0.977325			1.00163				1.00323					0.998011		0.997131	56.0113	62.2348	12	1.03044
4	5	E8-E500			1.00682				1.00212	1.00965				1.00138	1.00519	1.00767	1.00091			1.00364				1.01851			1.00933		0.999014		1.00584	27.4088	30.1497	12	0.504238
	6	E8-E5001			1.00682			0.994225	1.00212	1.00965				1.00138	1.00519	1.00767	1.00091		1.00488	1.00364				1.01851					0.999014		1.0045	33.633	36.6905	13	0.618743
	7	E8-E5073				0.999179			0.999104	0.997535	1.00098				0.999156	0.996586	0.981427			1.00062				0.99814					1.00102		0.997375	30.1842	33.538	11	0.555296
	8	E8-E5710				0.997167			0.999104	1.0046	1.00098			1.00138	0.999156	0.996586				1.00163				0.99814			1.00832		1.00102		1.00074	10.5224	11.5746	12	0.19358
	9	E8-E5769				0.997167			0.999104	1.0046	1.00098			1.00138	0.999156	0.996586	0.982452			1.00163				0.99814			1.00832		1.00102		0.999212	35.1805	38.3787	13	0.647213
	10	E8-E5915				0.997167			0.999104	1.0046	1.00098				0.999156	0.996586	0.988606			1.00163				0.99814			1.00832		1.00102		0.999574	22.5123	24.7635	12	0.414157
	11	E8-Holcus							0.996092	0.991477	1.00198					1.00162	0.989631		1.0069	1.00062				0.997122			1.00933		1.00102		0.999581	34.4708	38.3009	11	0.634157
	12	E8-sylvatica			0.993681	1.00622		0.996242	0.999104	0.991477	1.00098			0.997374	1.00318	1.00566	0.992708			0.999617				1.01444			1.00227		0.998011		1.00007	34.7809	37.4563	15	0.639861
	13	E8-bromicolaNFe1			1.01087			1.0033	1.00212	1.00662							1.00194			1.00263				1.01444			1.00025		1.00002		1.00469	22.0859	24.8466	9	0.406312
	14	E8-stromalonga			1.01087	1.00421			0.999104	0.996525							0.992708		0.996802	1.00163				1.01342			0.989147		1.00102		1.00054	51.0639	56.7377	8	0.939419
	15	E8-AR5			0.997724	0.997167		1.00633	1.00111	1.0046					1.00318	1.00666	1.01732			1.00263				0.999159			0.999241		1.00102		1.00301	27.542	30.0458	13	0.506688
	16	E8-siegali			1.00076	0.999179		1.00834	1.00111	1.0046	1.00198				1.00318	1.00666	1.01424			0.999617				0.999159			0.997222		1.00303		1.00301	19.5983	21.2315	14	0.360549
	17	E8-E2368			1.0048				1.00111	1.00561					0.999156	0.969379	1.01219			0.998612				1.00425			0.999241		1.00303		0.999738	117.183	130.204	11	2.15582
	18	E8-bromicolaNFe7			1.01087	0.997167			1.00212	1.00662					0.99413	1.00263	1.00091		0.998822	0.997606				1.00833			1.00126		1.00303		1.00196	21.4883	23.4418	12	0.39532
	19	E8-bromicolaNFe9			1.01087	0.997167			1.00212	1.00662					0.99413	1.00263	1.00194		0.998822	0.997606				1.00833			0.986119		1.00303		1.00078	40.876	44.592	13	0.751993
	20	E8-festucae1017			0.993681	1.0022			0.999104	1.00561					0.99413		1.00194							1.00934					1.00202		1.001	24.8278	28.3746	9	0.456755
	21	E8-Fl1			1.00682				0.999104	1.00561							1.00194							1.00934					0.995002		1.00297	23.6579	28.3895	7	0.435232
	22	E8-cabralliBlaTG			1.00076			1.00431	0.997096	1.00359						1.00666	1.00706		0.996802	0.995595				1.00731					1.00303		1.00222	17.7635	19.7373	10	0.326794
	23	E8-cabralliE7091			1.00076			1.00431	0.997096	1.00359					1.00117	1.00666	1.00706		0.996802	0.995595				1.00731					1.00303		1.00213	16.2407	17.8647	11	0.298779
	24	E8-uncinata			0.999746			1.00431	1.00011	1.00561	0.99998				0.999156	1.00666	0.989631		0.998822	1.00263				1.0124					1.00202		1.00176	27.6572	30.1715	12	0.508808
	25	E8-canadensis			1.00985	1.00019		0.998258	1.00011	0.98441	1.00098				1.00318	1.00566	1.00912			0.999617				0.994066			1.00832		1.00002		1.00106	43.0351	46.6214	14	0.791714
	26	E8-elymi			1.00884	1.00019			1.00011	0.990468				0.998376	1.00318		0.999886		0.996802	1.00163				0.994066			1.00025		1.00002		0.999484	18.9018	20.6202	13	0.347735
	27	E8-subspecies			1.00076	0.999179					1.00098				1.00318	1.00566	1.01629			1.00263				1.00221					1.00303		1.00377	22.5515	25.3705	9	0.414879
	28	E8-subspecies			1.00076	0.999179					1.00098				1.00318	1.00566	1.01629			1.00263				1.00221					1.00303		1.00377	22.5515	25.3705	9	0.414879
	29	E8-E5301			1.00985				1.00212	1.00561					0.99413	1.00566	0.990657			1.00263				0.987955					1.00202		1.00007	49.2106	55.3619	9	0.905323
	30	E8-E5859			1.00783	0.999179			1.00312	1.00864	1.00098			1.00138	1.00318	1.00566	1.00091		0.994782	1.00465				0.993048			1.00933		1.00102		1.00241	21.1677	22.796	13	0.389421
	31	E8-E5880			1.00783	0.999179			1.00312	1.00864	1.00098			1.00138	1.00318	1.00566	1.00091		0.994782	1.00465				0.993048			1.00933		1.00102		1.00241	21.1677	22.796	13	0.389421
	32	E8-coenophiala			1.00682	0.999179			1.00011	0.996525	0.996974				1.00016	1.00162	0.982452			1.00163				1.00323			1.00025		1.00102		0.999165	32.073	34.9887	13	0.590045
5	6	E8-E5001			1.01087				1.00412	1.00965				1.00138	1.00519	1.00767	1.02552			1.00565				1.01851					1.00303		1.00916	51.2203	56.9115	12	0.942296
	7	E500-E5073							1.00111	0.997535					0.999156	0.996586	0.982452			1.00163		1.01044		0.99814					0.999014		0.998452	46.9032	52.7661	11	0.862874
	8	E500-E5710							1.00111	1.00359				1.00138	0.999156	0.996586				1.00263	1.00083	1.01044		0.99814			1.00832		0.999014		1.00193	16.1727	17.79	12	0.297528
	9	E500-E5769							1.00111	1.00359				1.00138	0.999156	0.996586	0.983478			1.00263	1.00083	1.01044		0.99814			1.00832		0.999014		1.00039	40.828	44.5397	13	0.75111
	10	E500-E5915							1.00111	1.00359					0.999156	0.996586	0.988606			1.00263				0.99814			1.00832		0.999014		0.999685	26.2359	29.5154	11	0.48266
	11	E500-Holcus							0.9981	0.991477						1.00162	0.990657			1.00163		1.00943		0.997122			1.00933		0.998011		0.999709	39.5979	44.5476	11	0.728479
	12	E500-sylvatica			0.989637				1.00011	0.991477				0.997374	1.00318	1.00566	0.975274			0.999617	0.995801	1.00842		1.01444			1.00227		0.999014		0.998635	86.1077	93.2834	14	1.58412
	13	E500-bromicolaNFe1			1.00682				1.00212	1.00662							1.00604			1.00364		0.995285		1.01444			1.00025		0.998011		1.00369	28.5142	32.0785	10	0.524574
	14	E500-stromalonga			1.00682				0.999104	0.996525							1.01629			1.00263	1.00284	0.993264		1.01342			0.989147		0.999014		1.00191	64.7761	71.9734	8	1.19168
	15	E500-AR5			0.993681				1.00111	1.00359					1.00318	1.00666	1.00501			1.00263	1.00384	0.995285		0.999159			0.999241		0.999014		1.00103	13.9201	15.1856	13	0.256088
	16	E500-siegali			0.996713				1.00111	1.00359					1.00318	1.00666	1.00296			1.00163		0.995285		0.999159			0.997222		0.999014		1.00059	10.7838	11.8622	13	0.198389
	17	E500-E2368			1.00076				1.00111	1.0046					0.999156	0.969379	0.998861			0.998612				1.00425			0.999241		0.999014		0.997499	92.1617	102.402	12	1.69549
	18	E500-bromicolaNFe7			1.00682				1.00212	1.00662					0.99413	1.00263	1.00501			0.998612		0.995285		1.00833			1.00126		0.999014		1.0018	20.1527	22.168	12	0.370749
	19	E500-bromicolaNFe9			1.00682				1.00212	1.00662					0.99413	1.00263	1.00604			0.998612		0.995285		1.00833			0.986119		0.999014		1.00052	41.5352	45.6888	13	0.764121
	20	E500-festucae1017			0.994692				0.999104	1.00561					0.99413		1.02245							1.00934					0.998011		1.00333	87.469	102.047	8	1.60916
	21	E500-Fl1			1.00783				0.999104	1.00561							1.02245							1.00934					0.99099		1.00589	93.0005	111.601	7	1.71092
	22	E500-cabralliBlaTG			0.996713				0.997096	1.00258						1.00666	1.01117			0.995595				1.00731					0.999014		1.00202	29.5279	33.7461	9	0.543222
	23	E500-cabralliE7091			0.996713				0.997096	1.00258					1.00117	1.00666	1.01117			0.995595				1.00731					0.999014		1.00192	26.3186	29.6084	10	0.484181
	24	E500-uncinata			0.995702				1.00011	1.0046					0.999156	1.00666	0.989631			1.00263				1.0124					1.00002		1.00121	37.7492	42.4678	10	0.694468
	25	E500-canadensis			1.00581				1.00212	0.98441					1.00318	1.00566	0.991682			0.999617		1.00135		0.994066			1.00832		0.998011		0.999474	45.4505	49.9955	13	0.83615
	26	E500-elymi			1.0048				1.00011	0.990468				0.998376	1.00318		1.02142			1.00163				0.994066			1.00025		0.998011		1.00123	61.2299	68.0332	12	1.12644
	27	E500-subspecies			0.996713										1.00318	1.00566	1.00296			1.00465				1.00221					0.999014		1.00205	8.50867	9.92678	8	0.156533
	28	E500-subspecies			0.996713										1.00318	1.00566	1.00296			1.00465				1.00221					0.999014		1.00205	8.50867	9.92678	8	0.156533
	29	E500-E5301			1.00581				1.00212	1.0046					0.99413	1.00566	0.991682			1.00263				0.987955					1.00002		0.9994	38.2048	42.9804	10	0.702851
	30	E500-E5859			1.00379				1.00212	1.00763				1.00138	1.00318	1.00566	1.0245			1.00263	1.00183			0.993048			1.00933		0.999014		1.00451	51.9992	56.7264	11	0.956626
	31	E500-E5880			1.00379				1.00212	1.00763				1.00138	1.00318	1.00566	1.0245			1.00263	1.00183			0.993048			1.00933		0.999014		1.00451	51.9992	56.7264	11	0.956626
	32	E500-coenophiala			1.00278				1.00212	0.996525					1.00016	1.00162	0.982452			1.00163		1.00034		1.00323			1.00025		0.998011		0.999011	31.0299	34.1329	13	0.570855
6	7	E5001-E5073							1.00111	0.997535					0.999156	0.996586	0.982452			1.00163			1.00027	0.99814					0.999014		0.997321	30.0186	33.771	10	0.552251
	8	E5001-E5710							1.00111	1.0046				1.00138	0.999156	0.996586				1.00263			1.00127	0.99814					0.999014		1.00043	5.33246	5.99902	10	0.0981009
	9	E5001-E5769							1.00111	1.0046				1.00138	0.999156	0.996586	0.983478			1.00263			1.00127	0.99814					0.999014		0.998738	30.6725	34.0806	11	0.564281
	10	E5001-E5915							1.00111	1.0046					0.999156	0.996586	0.988606			1.00263			1.00127	0.99814					0.999014		0.999014	18.7621	21.1073	10	0.345165
	11	E5001-Holcus							0.9981	0.991477						1.00162	0.990657		1.00892	1.00163				0.997122					0.998011		0.998443	30.1576	34.4659	10	0.554808
	12	E5001-sylvatica	0.999278		0.989637			1.00229	1.00011	0.991477				0.997374	1.00318	1.00566	0.975274			0.999617			1.00732	1.01444					0.999014		0.99882	83.9331	90.9275	14	1.54411
	13	E5001-bromicolaNFe1			1.00682			0.993217	1.00212	1.00662							1.00604			1.00364				1.01444					0.998011		1.00386	35.4495	40.5137	9	0.652161
	14	E5001-stromalonga	1.00129		1.00682				0.999104	0.996525							1.01629		0.995792	1.00263			1.00329	1.01342					0.999014		1.00342	42.6229	47.3588	8	0.784131
	15	E5001-AR5			0.993681			0.992208	1.00111	1.0046					1.00318	1.00666	1.00501			1.00263				0.999159					0.999014		1.00073	20.6031	22.8923	12	0.379034
	16	E5001-siegali	0.999278		0.996713			0.993217	1.00111	1.0046					1.00318	1.00666	1.00296			1.00163				0.999159					0.999014		1.00068	12.9276	14.2204	13	0.237829
	17	E5001-E2368			1.00076				1.00111	1.00561					0.999156	0.969379	0.998861			0.998612				1.00425					0.999014		0.997417	103.765	116.736	11	1.90896
	18	E5001-bromicolaNFe7			1.00682				1.00212	1.00662					0.99413	1.00263	1.00501		0.997812	0.998612				1.00833					0.999014		1.00211	19.3882	21.5425	11	0.356684
	19	E5001-bromicolaNFe9			1.00682				1.00212	1.00662					0.99413	1.00263	1.00604		0.997812	0.998612				1.00833					0.999014		1.00221	20.0785	22.3094	12	0.369383
	20	E5001-festucae1017			0.994692				0.999104	1.00561					0.99413		1.02245						0.999258	1.00934					0.998011		1.00282	78.3525	89.5458	8	1.44145
	21	E5001-Fl1			1.00783				0.999104	1.00561							1.02245						0.999258	1.00934					0.99099		1.00494	85.0975	99.2804	7	1.56553
	22	E5001-cabralliBlaTG	1.00229		0.996713			0.993217	0.997096	1.00359						1.00666	1.01117		0.996802	0.995595				1.00731					0.999014		1.00086	29.8531	32.8384	12	0.549205
	23	E5001-cabralliE7091	1.00229		0.996713			0.993217	0.997096	1.00359					1.00117	1.00666	1.01117		0.996802	0.995595				1.00731					0.999014		1.00089	27.3725	29.8609	13	0.503569
	24	E5001-uncinata			0.995702			0.994225	1.00011	1.00561					0.999156	1.00666	0.989631		0.997812	1.00263				1.0124					1.00002		1.00036	36.3641	40.0005	12	0.668987
	25	E5001-canadensis	1.00129		1.00581			0.9912	1.00212	0.98441					1.00318	1.00566	0.991682			0.999617			0.993214	0.994066					0.998011		0.997521	40.2723	43.9334	13	0.740887
	26	E5001-elymi			1.0048				1.00011	0.990468				0.998376	1.00318		1.02142		0.995792	1.00163				0.994066					0.998011		1.00078	63.8929	70.9922	12	1.17543
	27	E5001-subspecies	1.0033		0.996713										1.00318	1.00566	1.00296			1.00465			1.00228	1.00221					0.999014		1.00222	6.76901	7.61514	9	0.124529
	28	E5001-subspecies	1.0033		0.996713										1.00318	1.00566	1.00296			1.00465				1.00221					0.999014		1.00221	7.6146	8.70239	9	0.140085
	29	E5001-E5301			1.00581				1.00212	1.00561					0.99413	1.00566	0.991682			1.00263				0.987955					1.00002		0.999513	39.4727	44.4067	10	0.726176
	30	E5001-E5859	0.998273		1.00379				1.00212	1.00864				1.00138	1.00318	1.00566	1.0245		0.994782	1.00263			1.00429	0.993048					0.999014		1.00318	54.7193	59.2792	12	1.00667
	31	E5001-E5880	0.998273		1.00379				1.00212	1.00864				1.00138	1.00318	1.00566	1.0245		0.994782	1.00263			1.00429	0.993048					0.999014		1.00318	54.7193	59.2792	12	1.00667
	32	E5001-coenophiala	1.00129		1.00278				1.00212	0.996525					1.00016	1.00162	0.982452			1.00163				1.00323					0.998011		0.998982	34.3217	38.1352	12	0.631413
7	8	E5073-E5710				1.00522			1.00412	1.00056	1.00198	1.00174	1.00362		1.00519	1.00767				1.00465		1.01044	1.00631	1.01851					1.00303		1.00562	20.1698	21.8506	14	0.371062
	9	E5073-E5769				1.00522			1.00412	1.00056	1.00198	1.00174	1.00362		1.00519	1.00767	1.01219			1.00465		1.01044	1.00631	1.01851					1.00303		1.00609	21.5957	23.2569	15	0.397295
	10	E5073-E5915				1.00522			1.00412	1.00056	1.00198	1.00174	1.00362		1.00519	1.00767	1.01732			1.00465			1.00631	1.01851					1.00303		1.00615	28.6338	31.02	14	0.526775
	11	E5073-Holcus							0.996092	0.995516	1.00098					0.997594	1.01527			1.00263		1.00943		1.01851					1.00202		1.00423	61.8905	69.6268	11	1.13859
	12	E5073-sylvatica				0.999179			0.999104	0.994506	0.99998				0.99815	0.996586	0.960916			0.998612		1.00842	1.00027	0.997122					0.998011		0.995904	121.51	132.557	13	2.23542
	13	E5073-bromicolaNFe1							1.00011	0.999554							0.997835			0.999617		0.995285		0.997122					1.00002		0.998506	2.84688	3.32136	8	0.0523738
	14	E5073-stromalonga				0.999179			0.997096	1.00561							0.988606			1.00163		0.993264	1.00127	0.996103					1.00102		0.998198	23.0096	25.8858	8	0.423306
	15	E5073-AR5				1.00522			0.999104	0.999554					1.00016	0.997594	0.984503			1.00163		0.995285		0.982863					1.00102		0.996693	48.4417	53.8241	12	0.891178
	16	E5073-siegali				1.00622			0.999104	0.999554	1.00098				1.00117	0.997594	0.981427			0.997606		0.995285		0.982863					1.00102		0.99662	53.6226	58.9848	13	0.986491
	17	E5073-E2368							0.999104	1.00056					1.00318	0.959303	0.97835			0.997606				0.986937					1.00102		0.990758	203.78	232.892	10	3.74893
	18	E5073-bromicolaNFe7				1.00522			1.00011	0.999554					0.999156	0.994571	0.998861			0.997606		0.995285		0.991011					1.00102		0.998239	13.7701	15.3001	11	0.253328
	19	E5073-bromicolaNFe9				1.00522			1.00011	0.999554					0.999156	0.994571	0.997835			0.997606		0.995285		0.991011					1.00102		0.998136	13.7372	15.2636	12	0.252722
	20	E5073-festucae1017				0.99616			0.997096	0.999554					0.999156		0.984503						0.999258	0.992029					1.00102		0.996097	25.9374	29.6427	8	0.477168
	21	E5073-Fl1							0.997096	0.999554							0.984503						0.998251	0.992029					0.993999		0.994239	25.3724	30.4468	6	0.466774
	22	E5073-cabralliBlaTG							0.996092	0.997535						0.997594	0.991682			0.994589				0.989992					1.00102		0.995501	12.1556	14.1815	8	0.223625
	23	E5073-cabralliE7091							0.996092	0.997535					0.99815	0.997594	0.991682			0.994589				0.989992					1.00102		0.995832	11.4041	13.0333	9	0.2098
	24	E5073-uncinata							0.999104	0.999554	0.998978				1.00318	0.997594	1.01424			1.00263				0.995085					1.00202		1.00138	26.5475	29.8659	10	0.488393
	25	E5073-canadensis				0.994148			1.00011	0.989458	0.99998		0.997598		0.999156	0.996586	0.976299			0.999617		1.00135	0.993214	0.97777					1.00002		0.994254	64.4764	69.8494	14	1.18617
	26	E5073-elymi				0.994148			0.999104	0.98441		0.996724	0.998602		0.999156		0.982452			1.00062				0.97777					1.00002		0.993301	64.5165	71.685	12	1.1869
	27	E5073-subspecies				1.00622					0.99998				0.999156	0.996586	0.983478			1.00062			1.0053	1.00527					1.00102		0.999738	42.3071	47.5955	9	0.778321
	28	E5073-subspecies				1.00622					0.99998				0.999156	0.996586	0.983478			1.00062				1.00527					1.00102		0.999042	43.241	49.4183	9	0.795501
	29	E5073-E5301							1.00011	1.00056					0.99815	0.996586	1.01629			1.00263				0.991011					1.00202		1.00092	45.7454	52.2804	10	0.841574
	30	E5073-E5859				1.00622			0.999104	0.996525	0.99998				0.999156	0.997594	0.983478			0.999617			1.00127	1.0124					1.00002		0.999579	44.0587	48.4645	10	0.810544
	31	E5073-E5880				1.00622			0.999104	0.996525	0.99998				0.999156	0.997594	0.983478			0.999617			1.00127	1.0124					1.00002		0.999579	44.0587	48.4645	10	0.810544
	32	E5073-coenophiala				0.993142			0.999104	1.00662	0.995972	0.999733	1.00161		1.00418	0.993563	1.00706			1.00163		1.00034		0.986937					1.00002		0.999224	29.6154	32.0834	15	0.544833
8	9	E5710-E5769				1.00622			1.00412	1.00965	1.00198	1.00274	1.00362	1.00138	1.00519	1.00767				1.00565	1.00484	1.01044	1.00732	1.01851			1.00933		1.00303		1.00636	16.9663	18.0974	16	0.312128
	10	E5710-E5915				1.00622			1.00412	1.00965	1.00198	1.00274	1.00362		1.00519	1.00767				1.00565			1.00732	1.01851			1.00933		1.00303		1.00654	17.4828	18.9397	14	0.32163
	11	E5710-Holcus							0.996092	0.989458	1.00098					0.997594				1.00364		1.00943		1.01851			1.00832		1.00202		1.0029	63.9953	71.9947	11	1.17732
	12	E5710-sylvatica				0.997167			0.999104	0.988448	0.99998			0.997374	0.99815	0.996586				0.999617	0.992787	1.00842	1.00127	0.997122			1.00126		0.998011		0.998236	18.5137	19.9378	14	0.340595
	13	E5710-bromicolaNFe1							1.00011	1.00662										1.00062		0.995285		0.997122			0.998231		1.00002		0.999715	11.0471	12.8883	8	0.203233
	14	E5710-stromalonga				0.997167			0.997096	0.998545										1.00263	0.999821	0.993264	1.00228	0.996103			0.988138		1.00102		0.997607	17.5784	19.5315	8	0.323388
	15	E5710-AR5				1.00421			0.999104	1.00662					1.00016	0.997594				1.00263	1.00083	0.995285		0.982863			0.998231		1.00102		0.998959	34.9075	38.3982	12	0.64219
	16	E5710-siegali				1.00522			0.999104	1.00662	1.00098				1.00117	0.997594				0.998612		0.995285		0.982863			0.996213		1.00102		0.998607	35.6239	39.1863	13	0.655371
	17	E5710-E2368							0.999104	1.00763					1.00318	0.959303				0.998612				0.986937			0.998231		1.00102		0.994252	204.729	233.976	10	3.76638
	18	E5710-bromicolaNFe7				1.00421			1.00011	1.00662					0.999156	0.994571				0.998612		0.995285		0.991011			0.999241		1.00102		0.998984	18.8027	20.8919	12	0.345911
	19	E5710-bromicolaNFe9				1.00421			1.00011	1.00662					0.999156	0.994571				0.998612		0.995285		0.991011			0.984101		1.00102		0.99747	38.654	42.9489	12	0.711115
	20	E5710-festucae1017				0.995154			0.997096	1.00662					0.999156								0.999258	0.992029					1.00102		0.998619	18.3222	21.3759	7	0.337073
	21	E5710-Fl1							0.997096	1.00662													0.999258	0.992029					0.993999		0.997801	25.6393	32.0491	5	0.471684
	22	E5710-cabralliBlaTG							0.996092	1.00359						0.997594				0.995595				0.989992					1.00102		0.997314	18.5492	22.259	7	0.341248
	23	E5710-cabralliE7091							0.996092	1.00359					0.99815	0.997594				0.995595				0.989992					1.00102		0.997434	15.9849	18.6491	8	0.294073
	24	E5710-uncinata							0.999104	1.00662	0.998978				1.00318	0.997594				1.00364				0.995085					1.00202		1.00078	12.2791	14.0333	9	0.225898
	25	E5710-canadensis				0.993142			1.00011	0.9834	0.99998		0.997598		0.999156	0.996586				1.00062		1.00034	0.994222	0.97777			1.00631		1.00002		0.996096	54.6466	59.2005	14	1.00533
	26	E5710-elymi				0.993142			0.999104	0.991477		0.996724	0.998602	0.998376	0.999156					1.00163				0.97777			0.998231		1.00002		0.995839	40.5449	44.5994	13	0.745902
	27	E5710-subspecies				1.00522					0.99998				0.999156	0.996586				1.00163			1.00631	1.00527					1.00102		1.0019	10.2625	11.7285	9	0.188798
	28	E5710-subspecies				1.00522					0.99998				0.999156	0.996586				1.00163				1.00527					1.00102		1.00127	8.54802	9.97269	9	0.157257
	29	E5710-E5301							1.00011	1.00662					0.99815	0.996586				1.00364				0.991011					1.00202		0.999734	22.3697	26.0979	9	0.411533
	30	E5710-E5859				1.00522			0.999104	1.00359	0.99998			1.00138	0.999156	0.997594				1.00062	1.00183		1.00228	1.0124			1.00832		1.00002		1.00242	15.769	17.0831	12	0.290102
	31	E5710-E5880				1.00522			0.999104	1.00359	0.99998			1.00138	0.999156	0.997594				1.00062	1.00183		1.00228	1.0124			1.00832		1.00002		1.00242	15.769	17.0831	12	0.290102
	32	E5710-coenophiala				0.992136			0.999104	0.999554	0.995972	1.00074	1.00161		1.00418	0.993563				1.00263		1.00034		0.986937			0.998231		1.00002		0.998078	21.0725	22.8285	15	0.387669
9	10	E5769-E5915				1.00622			1.00412	1.00965	1.00198	1.00274	1.00362		1.00519	1.00767	1.01937			1.00565			1.00732	1.01851			1.00933		1.00303		1.00746	27.1515	29.24	15	0.499504
	11	E5769-Holcus							0.996092	0.989458	1.00098					0.997594	1.01629			1.00364		1.00943		1.01851			1.00832		1.00202		1.00423	73.7553	81.9504	12	1.35687
	12	E5769-sylvatica				0.997167			0.999104	0.988448	0.99998			0.997374	0.99815	0.996586	0.972197			0.999617	0.992787	1.00842	1.00127	0.997122			1.00126		0.998011		0.9965	59.4666	63.7142	15	1.094
	13	E5769-bromicolaNFe1							1.00011	1.00662							0.988606			1.00062		0.995285		0.997122			0.998231		1.00002		0.998327	23.1664	26.4759	9	0.426191
	14	E5769-stromalonga				0.997167			0.997096	0.998545							0.97835			1.00263	0.999821	0.993264	1.00228	0.996103			0.988138		1.00102		0.995856	46.626	51.2886	9	0.857776
	15	E5769-AR5				1.00421			0.999104	1.00662					1.00016	0.997594	0.985529			1.00263	1.00083	0.995285		0.982863			0.998231		1.00102		0.99784	45.7766	49.9381	13	0.842149
	16	E5769-siegali				1.00522			0.999104	1.00662	1.00098				1.00117	0.997594	0.982452			0.998612		0.995285		0.982863			0.996213		1.00102		0.997261	52.5906	57.3716	14	0.967505
	17	E5769-E2368							0.999104	1.00763					1.00318	0.959303	0.979376			0.998612				0.986937			0.998231		1.00102		0.992599	203.837	229.317	11	3.74998
	18	E5769-bromicolaNFe7				1.00421			1.00011	1.00662					0.999156	0.994571	0.988606			0.998612		0.995285		0.991011			0.999241		1.00102		0.99804	25.9944	28.5938	12	0.478217
	19	E5769-bromicolaNFe9				1.00421			1.00011	1.00662					0.999156	0.994571	0.988606			0.998612		0.995285		0.991011			0.984101		1.00102		0.996664	41.6334	45.7967	13	0.765927
	20	E5769-festucae1017				0.995154			0.997096	1.00662					0.999156		0.985529						0.999258	0.992029					1.00102		0.996983	34.7745	39.7422	8	0.639743
	21	E5769-Fl1							0.997096	1.00662							0.985529						0.999258	0.992029					0.993999		0.995756	42.283	50.7396	6	0.777878
	22	E5769-cabralliBlaTG							0.996092	1.00359						0.997594	0.992708			0.995595				0.989992					1.00102		0.996656	18.4979	21.5809	8	0.340305
	23	E5769-cabralliE7091							0.996092	1.00359					0.99815	0.997594	0.992708			0.995595				0.989992					1.00102		0.996843	16.4299	18.777	9	0.302259
	24	E5769-uncinata							0.999104	1.00662	0.998978				1.00318	0.997594	1.01527			1.00364				0.995085					1.00202		1.00239	31.6552	35.6121	10	0.582359
	25	E5769-canadensis				0.993142			1.00011	0.9834	0.99998		0.997598		0.999156	0.996586	0.988606			1.00062		1.00034	0.994222	0.97777			1.00631		1.00002		0.995561	54.4645	58.6541	15	1.00198
	26	E5769-elymi				0.993142			0.999104	0.991477		0.996724	0.998602	0.998376	0.999156		0.983478			1.00163				0.97777			0.998231		1.00002		0.994809	48.838	53.2778	14	0.898469
	27	E5769-subspecies				1.00522					0.99998				0.999156	0.996586	0.983478			1.00163			1.00631	1.00527					1.00102		0.999849	42.6256	47.9538	9	0.78418
	28	E5769-subspecies				1.00522					0.99998				0.999156	0.996586	0.983478			1.00163				1.00527					1.00102		0.999042	42.0851	48.0972	9	0.774236
	29	E5769-E5301							1.00011	1.00662					0.99815	0.996586	1.01732			1.00364				0.991011					1.00202		1.00193	53.3987	61.0271	10	0.982372
	30	E5769-E5859				1.00522			0.999104	1.00359	0.99998			1.00138	0.999156	0.997594	0.984503			1.00062	1.00183		1.00228	1.0124			1.00832		1.00002		1.00114	35.9407	38.7054	12	0.661199
	31	E5769-E5880				1.00522			0.999104	1.00359	0.99998			1.00138	0.999156	0.997594	0.984503			1.00062	1.00183		1.00228	1.0124			1.00832		1.00002		1.00114	35.9407	38.7054	12	0.661199
	32	E5769-coenophiala				0.992136			0.999104	0.999554	0.995972	1.00074	1.00161		1.00418	0.993563	1.00809			1.00263		1.00034		0.986937			0.998231		1.00002		0.998793	26.2163	28.233	16	0.4823
10	11	E5915-Holcus							0.996092	0.989458	1.00098					0.997594	1.02245			1.00364				1.01851			1.00832		1.00202		1.00434	99.6363	112.091	11	1.833
	12	E5915-sylvatica				0.997167			0.999104	0.988448	0.99998				0.99815	0.996586	0.966044			0.999617			1.00127	0.997122			1.00126		0.998011		0.99523	87.7453	95.7221	14	1.61424
	13	E5915-bromicolaNFe1							1.00011	1.00662							0.992708			1.00062				0.997122			0.998231		1.00002		0.999347	15.1226	17.6431	8	0.27821
	14	E5915-stromalonga				0.997167			0.997096	0.998545							0.982452			1.00263			1.00228	0.996103			0.988138		1.00102		0.99616	40.314	45.3533	8	0.741654
	15	E5915-AR5				1.00421			0.999104	1.00662					1.00016	0.997594	0.990657			1.00263				0.982863			0.998231		1.00102		0.99831	43.1711	47.9679	12	0.794215
	16	E5915-siegali				1.00522			0.999104	1.00662	1.00098				1.00117	0.997594	0.988606			0.998612				0.982863			0.996213		1.00102		0.998	43.3454	47.6799	13	0.797421
	17	E5915-E2368							0.999104	1.00763					1.00318	0.959303	0.985529			0.998612				0.986937			0.998231		1.00102		0.993283	189.496	213.183	11	3.48614
	18	E5915-bromicolaNFe7				1.00421			1.00011	1.00662					0.999156	0.994571	0.993733			0.998612				0.991011			0.999241		1.00102		0.998828	20.1671	22.4078	11	0.371012
	19	E5915-bromicolaNFe9				1.00421			1.00011	1.00662					0.999156	0.994571	0.992708			0.998612				0.991011			0.984101		1.00102		0.997212	40.3778	44.8642	12	0.742827
	20	E5915-festucae1017				0.995154			0.997096	1.00662					0.999156		0.991682						0.999258	0.992029					1.00102		0.997752	21.2958	24.338	9	0.391777
	21	E5915-Fl1							0.997096	1.00662							0.991682						0.999258	0.992029					0.993999		0.996781	26.5661	31.8794	6	0.488735
	22	E5915-cabralliBlaTG							0.996092	1.00359						0.997594	0.997835			0.995595				0.989992					1.00102		0.997389	15.9325	18.588	8	0.29311
	23	E5915-cabralliE7091							0.996092	1.00359					0.99815	0.997594	0.997835			0.995595				0.989992					1.00102		0.997484	14.0044	16.0051	9	0.257638
	24	E5915-uncinata							0.999104	1.00662	0.998978				1.00318	0.997594	1.02142			1.00364				0.995085					1.00202		1.00307	53.0079	59.6338	10	0.975182
	25	E5915-canadensis				0.993142			1.00011	0.9834	0.99998		0.997598		0.999156	0.996586	0.982452			1.00062			0.994222	0.97777			1.00631		1.00002		0.99472	65.6892	71.1633	15	1.20848
	26	E5915-elymi				0.993142			0.999104	0.991477		0.996724	0.998602		0.999156		0.989631			1.00163				0.97777			0.998231		1.00002		0.995044	42.8314	47.1146	13	0.787967
	27	E5915-subspecies				1.00522					0.99998				0.999156	0.996586	0.989631			1.00163			1.00631	1.00527					1.00102		1.00053	23.9791	26.9765	9	0.441142
	28	E5915-subspecies				1.00522					0.99998				0.999156	0.996586	0.989631			1.00163				1.00527					1.00102		0.999811	22.2842	25.4677	9	0.409961
	29	E5915-E5301							1.00011	1.00662					0.99815	0.996586	1.02245			1.00364				0.991011					1.00202		1.00257	75.9998	86.8569	10	1.39816
	30	E5915-E5859				1.00522			0.999104	1.00359	0.99998				0.999156	0.997594	0.989631			1.00062			1.00228	1.0124			1.00832		1.00002		1.00149	29.7349	32.4381	11	0.547032
	31	E5915-E5880				1.00522			0.999104	1.00359	0.99998				0.999156	0.997594	0.989631			1.00062			1.00228	1.0124			1.00832		1.00002		1.00149	29.7349	32.4381	11	0.547032
	32	E5915-coenophiala				0.992136			0.999104	0.999554	0.995972	1.00074	1.00161		1.00418	0.993563	1.01424			1.00263				0.986937			0.998231		1.00002		0.999148	39.6374	42.9405	15	0.729207
11	12	Holcus-sylvatica							0.996092	1.0046	1.00098					1.00162	0.968095			0.998612		1.00842		0.997122			1.00227		0.998011		0.997583	108.979	121.087	12	2.00487
	13	Holcus-bromicolaNFe1							0.997096	0.990468							0.994759			0.999617		0.994274		0.997122			1.00025		0.999014		0.996575	9.39679	10.7392	9	0.172872
	14	Holcus-stromalonga							0.995088	0.994506							0.984503		0.996802	1.00163		0.993264		0.996103			0.989147		1.00102		0.994674	25.7093	28.9229	9	0.472972
	15	Holcus-AR5							0.996092	0.989458						1.00263	0.992708			1.00163		0.994274		0.981844			0.999241		1.00102		0.995433	40.6099	45.6862	11	0.747098
	16	Holcus-siegali							0.996092	0.989458	1.00198					1.00263	0.989631			0.997606		0.994274		0.981844			0.997222		1.00102		0.995176	38.9025	43.225	12	0.715687
	17	Holcus-E2368							0.996092	0.991477						0.964341	0.986554			0.997606				0.986937			0.999241		1.00102		0.990408	122.786	140.327	10	2.25888
	18	Holcus-bromicolaNFe7							0.997096	0.990468						0.998602	0.994759		0.998822	0.997606		0.994274		0.991011			1.00126		1.00102		0.996492	12.8975	14.3306	11	0.237275
	19	Holcus-bromicolaNFe9							0.997096	0.990468						0.998602	0.994759		0.998822	0.997606		0.994274		0.991011			0.986119		1.00102		0.994978	19.0908	21.212	12	0.351213
	20	Holcus-festucae1017							0.995088	0.989458							0.992708							0.992029					1.00002		0.99386	12.6951	15.8689	6	0.233551
	21	Holcus-Fl1							0.995088	0.989458							0.992708							0.992029					0.992996		0.992456	3.29049	4.11311	6	0.0605348
	22	Holcus-cabralliBlaTG							0.99308	0.987439						1.00263	0.999886		0.996802	0.994589				0.989992					1.00102		0.99568	25.5033	29.1467	9	0.469183
	23	Holcus-cabralliE7091							0.99308	0.987439						1.00263	0.999886		0.996802	0.994589				0.989992					1.00102		0.99568	25.5033	29.1467	9	0.469183
	24	Holcus-uncinata							0.996092	0.989458	0.99998					1.00263	1.02245		0.998822	1.00263				0.995085					1.00102		1.00091	73.7056	82.9188	10	1.35596
	25	Holcus-canadensis							0.997096	0.98239	1.00098					1.00162	0.984503			0.998612		1.00034		0.976752			1.00832		0.999014		0.994964	92.142	102.38	12	1.69513
	26	Holcus-elymi							0.996092	0.974313							0.991682		0.996802	1.00062				0.976752			1.00025		0.999014		0.991941	97.1031	110.975	10	1.7864
	27	Holcus-subspecies									1.00098					1.00162	0.990657			1.00062				1.00527					1.00102		1.00003	20.0168	24.0202	7	0.368248
	28	Holcus-subspecies									1.00098					1.00162	0.990657			1.00062				1.00527					1.00102		1.00003	20.0168	24.0202	7	0.368248
	29	Holcus-E5301							0.997096	0.990468						1.00162	1.0245			1.00263				0.989992					1.00102		1.00105	114.655	133.764	9	2.1093
	30	Holcus-E5859							0.996092	0.990468	1.00098					1.00162	0.991682		0.994782	0.999617				1.0124			1.00933		0.999014		0.9996	44.6548	49.6164	10	0.821511
	31	Holcus-E5880							0.996092	0.990468	1.00098					1.00162	0.991682		0.994782	0.999617				1.0124			1.00933		0.999014		0.9996	44.6548	49.6164	10	0.821511
	32	Holcus-coenophiala							0.996092	0.994506	0.996974					0.997594	1.01629			1.00163		0.999326		0.985918			1.00025		0.999014		0.99876	51.2969	56.9965	12	0.943705
12	13	sylvatica-bromicolaNFe1			0.993681			0.99725	0.999104	0.990468							0.980401			0.998612		0.995285		1.01444			0.993185		0.997008		0.995943	64.6657	71.8507	12	1.18965
	14	sylvatica-stromalonga	1.00129		0.993681	1.00421			1.00011	0.994506							0.970146			0.999617	0.996806	0.993264	1.00329	1.01444			0.982082		0.998011		0.996265	107.645	116.615	11	1.98033
	15	sylvatica-AR5			0.998735	0.997167		0.995233	0.999104	0.988448					1.00318	1.00666	0.995784			1.00163	0.995801	0.995285		0.999159			0.992175	1.00122	0.998011		0.99784	18.5839	19.9113	16	0.341887
	16	sylvatica-siegali	1.00028		1.00177	0.999179		0.99725	0.999104	0.988448	1.00098				1.00217	1.00666	0.992708			0.995595		0.995285		0.999159			0.990157	1.00122	0.998011		0.997999	20.5995	21.9728	18	0.378968
	17	sylvatica-E2368			0.987616				0.999104	0.989458					0.99815	0.968372	0.989631			0.9966				1.00527			0.992175		0.998011		0.992439	90.9396	101.044	12	1.67301
	18	sylvatica-bromicolaNFe7			0.993681	0.997167			0.999104	0.990468					0.99413	1.00263	0.979376			0.995595		0.995285		1.00934			0.994194		0.998011		0.995749	46.3437	50.5568	14	0.852583
	19	sylvatica-bromicolaNFe9			0.993681	0.997167			0.999104	0.990468					0.99413	1.00263	0.980401			0.995595		0.995285		1.00934			0.979054		0.998011		0.994573	65.2745	71.2086	15	1.20085
	20	sylvatica-festucae1017			0.977507	1.0022			1.00011	0.989458					0.99413		0.977325						0.999258	1.01036					0.998011		0.994262	109.567	123.263	10	2.0157
	21	sylvatica-Fl1			0.989637				1.00011	0.989458							0.977325						0.999258	1.01036					0.99099		0.993877	94.1973	109.897	7	1.73294
	22	sylvatica-cabralliBlaTG	0.998273		1.00177			0.99725	0.999104	0.986429						1.00666	0.984503			0.993583				1.00833				1.00122	0.998011		0.99774	49.357	54.2927	12	0.908017
	23	sylvatica-cabralliE7091	0.998273		1.00177			0.99725	0.999104	0.986429					1.00016	1.00666	0.984503			0.993583				1.00833				1.00122	0.998011		0.997941	45.6917	49.8455	13	0.840588
	24	sylvatica-uncinata			1.00076			0.99725	0.9981	0.988448	0.998978				0.99815	1.00666	0.96707			1.00062				1.01444				1.00022	0.999014		0.997476	117.653	128.349	13	2.16446
	25	sylvatica-canadensis	1.00129		0.99267	1.00019		0.994225	1.00011	0.98239	0.99998				1.00418	1.00566	0.998861	0.997992		1.00062		1.00135	0.993214	0.995085			1.00126	0.998212	0.997008		0.998016	26.054	27.5865	21	0.479313
	26	sylvatica-elymi			0.991659	1.00019			0.999104	0.974313				0.995371	1.00418		0.976299			0.999617				0.995085			0.993185	0.998212	0.997008		0.993685	77.9355	85.0206	15	1.43377
	27	sylvatica-subspecies	0.999278		1.00379	0.999179					0.99998				1.00418	1.00767	0.993733			0.998612			1.00228	1.00527				1.00223	0.998011		1.00118	13.1785	14.3765	12	0.242443
	28	sylvatica-subspecies	0.999278		1.00379	0.999179					0.99998				1.00418	1.00767	0.993733			0.998612				1.00425				1.00223	0.998011		1.00099	13.5681	14.925	12	0.249612
	29	sylvatica-E5301			0.99267				0.999104	0.990468					0.993125	1.00767	0.969121			1.00062				0.988974					0.999014		0.993419	104.241	117.271	10	1.91771
	30	sylvatica-E5859	0.994252		0.990648	0.999179			0.9981	0.990468	0.99998			0.997374	1.00318	1.00566	0.975274			0.998612	0.993791		1.00429	0.996103			1.00227	0.998212	0.998011		0.996788	46.297	49.1905	16	0.851722
	31	sylvatica-E5880	0.994252		0.990648	0.999179			0.9981	0.990468	0.99998			0.997374	1.00318	1.00566	0.975274			0.998612	0.993791		1.00429	0.996103			1.00227	0.998212	0.998011		0.996788	46.297	49.1905	16	0.851722
	32	sylvatica-coenophiala	1.00129		0.989637	0.999179			0.999104	0.994506	0.995972				0.999156	1.00162	0.960916			0.999617		1.00034		1.00425			0.993185	1.00022	0.997008		0.995734	99.2374	106.326	18	1.82566
13	14	bromicolaNFe1-stromalonga			1.01087				0.999104	0.998545							1.01117			1.00062		1.00438		1.01749			0.997222		1.00102		1.00449	44.2743	49.8086	8	0.814512
	15	bromicolaNFe1-AR5			0.997724			1.00229	1.00312	1.00662							1.00912			1.00163		1.0064		1.00323			1.0053		1.00002		1.00354	10.3568	11.5076	13	0.190534
	16	bromicolaNFe1-siegali			1.00076			1.0033	1.00312	1.00662							1.00604			1.00062		1.0064		1.00323			1.00328		1.00002		1.00334	5.25805	5.84228	11	0.096732
	17	bromicolaNFe1-E2368			1.0048				1.00312	1.00763							1.00296			0.997606				1.00833			1.0053		1.00002		1.00372	11.5238	13.17	11	0.212002
	18	bromicolaNFe1-bromicolaNFe7			1.01087				1.00412	1.00965							1.0245			0.9966		1.01044		1.01342			1.00832		1.00002		1.00866	58.1493	65.418	12	1.06977
	19	bromicolaNFe1-bromicolaNFe9			1.01087				1.00412	1.00965							1.0245			0.9966		1.01044		1.01342			0.993185		1.00002		1.00698	81.9173	92.157	13	1.50703
	20	bromicolaNFe1-festucae1017			0.993681				1.00111	1.00763							1.00809							1.01444					0.999014		1.00399	46.4211	55.7053	8	0.854005
	21	bromicolaNFe1-Fl1			1.00682				1.00111	1.00763							1.00809							1.01444					0.991993		1.00501	48.8569	58.6282	8	0.898816
	22	bromicolaNFe1-cabralliBlaTG			1.00076			1.0033	0.999104	1.0046							1.01732			0.994589				1.0124					1.00002		1.00401	48.4687	55.3928	10	0.891676
	23	bromicolaNFe1-cabralliE7091			1.00076			1.0033	0.999104	1.0046							1.01732			0.994589				1.0124					1.00002		1.00401	48.4687	55.3928	10	0.891676
	24	bromicolaNFe1-uncinata			0.999746			1.0033	1.00212	1.00662							0.993733			1.00163				1.01444					1.00102		1.00283	30.8507	35.2579	9	0.567557
	25	bromicolaNFe1-canadensis			1.00985			0.998258	1.00111	0.98441							0.99681			0.998612		0.994274		0.99814			0.998231		0.998011		0.997771	35.0209	38.9121	13	0.644277
	26	bromicolaNFe1-elymi			1.00884				1.00111	0.992487							1.00604			1.00062				0.99814			1.00631		0.998011		1.00145	25.4033	29.0324	11	0.467343
	27	bromicolaNFe1-subspecies			1.00076												1.00809			1.00263				1.00323					1.00002		1.00295	8.00326	10.0041	5	0.147235
	28	bromicolaNFe1-subspecies			1.00076												1.00809			1.00263				1.00323					1.00002		1.00295	8.00326	10.0041	5	0.147235
	29	bromicolaNFe1-E5301			1.00985				1.00412	1.00763							0.995784			1.00163				0.991011					1.00102		1.00158	36.7402	42.8635	7	0.675906
	30	bromicolaNFe1-E5859			1.00783				1.00111	1.00561							1.00604			1.00163				0.996103			1.00025		0.998011		1.00207	14.7517	16.8591	8	0.271387
	31	bromicolaNFe1-E5880			1.00783				1.00111	1.00561							1.00604			1.00163				0.996103			1.00025		0.998011		1.00207	14.7517	16.8591	8	0.271387
	32	bromicolaNFe1-coenophiala			1.00682				0.999104	0.998545							0.98758			1.00062		0.996295		1.00629			1.00832		0.998011		1.00018	36.7055	41.2937	13	0.675269
14	15	stromalonga-AR5			0.997724	0.997167			0.999104	0.998545							0.998861			1.00263	1.00284	1.00337		1.00221			0.995203		1.00102		0.99988	6.59451	7.25396	9	0.121319
	16	stromalonga-siegali	1.00129		1.00076	0.999179			0.999104	0.998545							0.99681			0.998612		1.00337		1.00221			0.993185		1.00102		0.999462	7.13535	7.84889	10	0.131269
	17	stromalonga-E2368			1.0048				0.999104	0.999554							0.992708			0.998612				1.00731			0.995203		1.00102		0.999789	19.5293	22.3192	7	0.35928
	18	stromalonga-bromicolaNFe7			1.01087	0.997167			0.999104	0.998545							1.01014		0.999832	0.998612		1.00438		1.0124			0.998231		1.00102		1.00275	29.7696	32.7466	10	0.547669
	19	stromalonga-bromicolaNFe9			1.01087	0.997167			0.999104	0.998545							1.01117		0.999832	0.998612		1.00438		1.0124			0.983091		1.00102		1.00147	62.8846	69.1731	11	1.15688
	20	stromalonga-festucae1017			0.99267	1.00421			1.00111	0.999554							1.01732						1.00228	1.01342					1.00102		1.00395	54.3075	62.0658	5	0.999092
	21	stromalonga-Fl1			1.00682				1.00111	0.999554							1.01732						1.00228	1.01342					0.993999		1.00493	57.0176	66.5206	4	1.04895
	22	stromalonga-cabralliBlaTG	1.00129		1.00076				0.999104	0.996525							1.00501		0.997812	0.995595				1.01138					1.00102		1.00094	20.7768	23.3739	8	0.38223
	23	stromalonga-cabralliE7091	1.00129		1.00076				0.999104	0.996525							1.00501		0.997812	0.995595				1.01138					1.00102		1.00094	20.7768	23.3739	8	0.38223
	24	stromalonga-uncinata			0.999746				0.9981	0.998545							0.983478		0.997812	1.00263				1.01444					1.00202		0.999597	62.7134	71.6724	6	1.15373
	25	stromalonga-canadensis	1.00229		1.00985	1.0022			0.999104	0.988448							0.986554			0.999617		0.992253	0.997244	0.99814			0.989147		1.00002		0.997073	42.3669	46.2185	10	0.779421
	26	stromalonga-elymi			1.00884	1.0022			0.999104	0.985419							1.01527		0.997812	1.00163				0.99814			0.997222		1.00002		1.00057	54.5009	60.5565	9	1.00265
	27	stromalonga-subspecies	1.00129		1.00076	0.999179											0.997835			1.00163			1.00329	1.00221					1.00102		1.0009	2.56245	2.92852	5	0.0471412
	28	stromalonga-subspecies	1.00129		1.00076	0.999179											0.997835			1.00163				1.00221					1.00102		1.00056	1.99884	2.33198	5	0.0367725
	29	stromalonga-E5301			1.00985				0.999104	0.999554							0.985529			1.00263				0.989992					1.00202		0.998385	57.2061	66.7405	6	1.05242
	30	stromalonga-E5859	0.996262		1.00783	0.999179			0.999104	0.995516							1.01629		0.996802	1.00062	1.00083		1.00228	0.995085			0.989147		1.00002		0.999921	40.06	43.3984	10	0.736982
	31	stromalonga-E5880	0.996262		1.00783	0.999179			0.999104	0.995516							1.01629		0.996802	1.00062	1.00083		1.00228	0.995085			0.989147		1.00002		0.999921	40.06	43.3984	10	0.736982
	32	stromalonga-coenophiala	1.00229		1.00682	1.00119			0.9981	1.0046							0.977325			1.00163		0.994274		1.00527			0.995203		1.00002		0.998793	60.2173	66.239	11	1.10781
15	16	AR5-siegali			1.00581	1.00522		1.00633	1.00412	1.00864					1.00217	1.00767	1.02245			0.998612		1.01044		1.01851		1.00717	1.00732	1.00424	1.00102		1.00731	35.6766	38.225	17	0.656341
	17	AR5-E2368			0.991659				1.00212	1.00662					1.00016	0.969379	1.01937			1.00062				1.01342			1.00933		1.00102		1.00137	168.062	186.736	14	3.09183
	18	AR5-bromicolaNFe7			0.997724	1.00421			1.00312	1.00662					0.995135	1.00364	1.00912			0.998612		1.0064		0.999159			1.00631		1.00102		1.00259	16.7078	18.2267	15	0.307372
	19	AR5-bromicolaNFe9			0.997724	1.00421			1.00312	1.00662					0.995135	1.00364	1.00912			0.998612		1.0064		0.999159			0.991166		1.00102		1.00133	24.8378	27.0958	16	0.456939
	20	AR5-festucae1017			0.98155	0.995154			1.00011	1.00662					0.995135		1.00706							1.00018					1.00102		0.998354	57.5892	65.8163	10	1.05946
	21	AR5-Fl1			0.994692				1.00011	1.00662							1.00706							1.00018					0.993999		1.00044	26.136	31.3632	8	0.480822
	22	AR5-cabralliBlaTG			1.00581			1.0033	0.999104	1.0046						1.00767	1.01424			0.9966				0.99814				1.00223	1.00102		1.00327	24.2316	26.924	13	0.445788
	23	AR5-cabralliE7091			1.00581			1.0033	0.999104	1.0046					1.00016	1.00767	1.01424			0.9966				0.99814				1.00223	1.00102		1.00299	22.8288	25.1117	14	0.41998
	24	AR5-uncinata			1.00682			1.0033	1.00212	1.00662					1.00016	1.00767	0.991682			1.00364				1.0012				1.00122	1.00202		1.00241	17.3133	19.0446	12	0.318511
	25	AR5-canadensis			0.996713	0.993142		1.00028	1.00011	0.9834					1.00418	1.00666	1.01219			1.00163		0.994274		0.999159		0.99707	0.998231	0.999216	1.00002		0.999085	38.6622	41.4238	19	0.711266
	26	AR5-elymi			0.997724	0.993142			1.00011	0.991477					1.00418		1.00604			1.00364				0.999159		0.99707	1.0053	0.999216	1.00002		0.999756	19.1097	20.847	16	0.351561
	27	AR5-subspecies			1.00581	1.00522									1.00418	1.00666	1.02347			1.00163				0.987955				1.00323	1.00102		1.00435	73.6103	82.8116	10	1.3542
	28	AR5-subspecies			1.00581	1.00522									1.00418	1.00666	1.02347			1.00163				0.986937				1.00323	1.00102		1.00424	77.4243	87.1023	10	1.42437
	29	AR5-E5301			0.998735				1.00312	1.00662					0.99413	1.00666	0.993733			1.00364				0.991011					1.00202		0.999964	30.1615	33.9317	10	0.554879
	30	AR5-E5859			0.994692	1.00522			1.00011	1.00359					1.00318	1.00666	1.00501			1.00163	1.00183			0.980826			0.999241	0.997208	1.00002		0.999939	40.7626	44.1595	12	0.749907
	31	AR5-E5880			0.994692	1.00522			1.00011	1.00359					1.00318	1.00666	1.00501			1.00163	1.00183			0.980826			0.999241	0.997208	1.00002		0.999939	40.7626	44.1595	12	0.749907
	32	AR5-coenophiala			0.993681	0.992136			0.999104	0.998545					1.00016	1.00263	0.984503			1.00263		0.995285		0.989992		0.999091	1.0053	1.00122	1.00002		0.99745	30.0348	32.3452	18	0.552548
16	17	siegalii-E2368			0.996713				1.00212	1.00662					1.00016	0.969379	1.02142			0.994589				1.01342			1.00732		1.00303		1.00148	170.591	189.545	12	3.13835
	18	siegalii-bromicolaNFe7			1.00076	1.00522			1.00312	1.00662					0.995135	1.00364	1.00501			0.994589		1.0064		0.999159			1.00429		1.00303		1.00225	15.1096	16.4832	13	0.27797
	19	siegalii-bromicolaNFe9			1.00076	1.00522			1.00312	1.00662					0.995135	1.00364	1.00604			0.994589		1.0064		0.999159			0.989147		1.00303		1.00107	28.2404	30.8077	14	0.519536
	20	siegalii-festucae1017			0.983572	0.99616			1.00011	1.00662					0.995135		1.00604							1.00018					1.00202		0.99873	47.4799	54.2628	9	0.873485
	21	siegalii-Fl1			0.996713				1.00011	1.00662							1.00604							1.00018					0.995002		1.00078	18.7545	22.5054	7	0.345025
	22	siegalii-cabralliBlaTG	0.998273		1.00884			1.00532	0.999104	1.0046						1.00767	1.01117			0.9966				0.99814				1.00223	1.00303		1.00318	21.1759	23.2935	12	0.389571
	23	siegalii-cabralliE7091	0.998273		1.00884			1.00532	0.999104	1.0046					1.00217	1.00767	1.01117			0.9966				0.99814				1.00223	1.00303		1.0031	19.4889	21.2606	13	0.358536
	24	siegalii-uncinata			1.00884			1.00431	1.00212	1.00662	0.99998				1.00016	1.00767	0.989631			0.998612				1.0012				1.00122	1.00202		1.00187	23.222	25.3331	13	0.427213
	25	siegalii-canadensis	1.00028		0.999746	0.994148		0.999267	1.00011	0.9834	1.00098				1.00318	1.00666	1.00809			0.995595		0.994274		0.999159		0.99707	0.996213	0.999216	1.00002		0.998671	28.1076	29.8643	19	0.517093
	26	siegalii-elymi			0.999746	0.994148			1.00011	0.991477					1.00318		1.00399			0.997606				0.999159		0.99707	1.00328	0.999216	1.00002		0.999083	12.4365	13.5671	14	0.228794
	27	siegalii-subspecies	0.999278		1.00884	1.00622					1.00098				1.00318	1.00666	1.0204			1.00062				0.987955				1.00323	1.00303		1.00367	55.0566	60.5622	12	1.01287
	28	siegalii-subspecies	0.999278		1.00884	1.00622					1.00098				1.00318	1.00666	1.0204			1.00062				0.986937				1.00323	1.00303		1.00358	58.0529	63.8582	12	1.068
	29	siegalii-E5301			0.999746				1.00312	1.00662					0.99413	1.00666	0.990657			0.998612				0.991011					1.00202		0.999176	33.3916	37.5655	10	0.614302
	30	siegalii-E5859	0.994252		0.997724	1.00622			1.00011	1.00359	1.00098				1.00318	1.00666	1.00399			0.998612				0.980826			0.997222	0.997208	1.00102		0.9994	38.7366	41.7164	14	0.712635
	31	siegalii-E5880	0.994252		0.997724	1.00622			1.00011	1.00359	1.00098				1.00318	1.00666	1.00399			0.998612				0.980826			0.997222	0.997208	1.00102		0.9994	38.7366	41.7164	14	0.712635
	32	siegalii-coenophiala	1.00129		0.996713	0.993142			0.999104	0.998545	0.996974				1.00016	1.00263	0.982452			0.997606		0.995285		0.989992		0.999091	1.00328	1.00122	1.00102		0.997407	26.3181	28.0726	18	0.484171
17	18	E2368-bromicolaNFe7			1.0048				1.00312	1.00763					0.999156	0.966356	1.00296			0.994589				1.00425			1.00631		1.00303		0.99922	132.261	146.957	13	2.4332
	19	E2368-bromicolaNFe9			1.0048				1.00312	1.00763					0.999156	0.966356	1.00296			0.994589				1.00425			0.991166		1.00303		0.997706	131.435	146.039	14	2.418
	20	E2368-festucae1017			0.987616				1.00011	1.00763					0.999156		1.00194							1.00629					1.00202		1.00068	36.6421	42.7491	9	0.674102
	21	E2368-Fl1			1.00076				1.00011	1.00763							1.00194							1.00629					0.995002		1.00195	17.3655	20.8386	8	0.319472
	22	E2368-cabralliBlaTG			0.995702				0.999104	1.0046						0.969379	1.00809			0.992578				1.00323					1.00303		0.996964	130.566	149.219	11	2.40202
	23	E2368-cabralliE7091			0.995702				0.999104	1.0046					0.997145	0.969379	1.00809			0.992578				1.00323					1.00303		0.996985	116.062	130.57	12	2.13519
	24	E2368-uncinata			0.995702				1.00212	1.00662					1.00318	0.969379	0.985529			0.999617				1.00629					1.00202		0.996717	130.081	146.341	10	2.39308
	25	E2368-canadensis			1.00379				1.00011	0.9834					0.999156	0.968372	1.00604			0.9966				1.00527			0.998231		1.00002		0.996098	121.771	135.301	14	2.24021
	26	E2368-elymi			1.00379				1.00011	0.992487					0.999156		0.999886			0.999617				1.00527			1.0053		1.00002		1.00063	13.7778	15.5001	13	0.25347
	27	E2368-subspecies			0.995702										0.999156	0.968372	1.01732			0.997606				0.993048					1.00303		0.996319	183.983	214.647	8	3.38472
	28	E2368-subspecies			0.995702										0.999156	0.968372	1.01732			0.997606				0.993048					1.00303		0.996319	183.983	214.647	8	3.38472
	29	E2368-E5301			1.00379				1.00312	1.00763					0.99815	0.968372	0.98758			0.999617				0.997122					1.00202		0.996378	126.096	141.857	10	2.31977
	30	E2368-E5859			1.00177				1.00011	1.00359					0.999156	0.968372	0.999886			0.997606				0.985918			0.999241		1.00102		0.995667	103.5	115	10	1.90409
	31	E2368-E5880			1.00177				1.00011	1.00359					0.999156	0.968372	0.999886			0.997606				0.985918			0.999241		1.00102		0.995667	103.5	115	10	1.90409
	32	E2368-coenophiala			1.00076				0.999104	0.999554					1.00418	0.964341	0.979376			0.998612				0.996103			1.0053		1.00102		0.994835	149.538	166.153	14	2.75104
18	19	bromicolaNFe7-bromicolaNFe9		1.002	1.01087	1.00622			1.00412	1.00965					1.00519	1.00767	1.02552		1.00993	1.00565		1.01044		1.01851			0.994194		1.00303		1.00807	51.5103	55.4726	18	0.947631
	20	bromicolaNFe7-festucae1017			0.993681	0.995154			1.00111	1.00763					1.00519		1.00809							1.01749					1.00202		1.0038	51.2518	58.5735	9	0.942876
	21	bromicolaNFe7-Fl1			1.00682				1.00111	1.00763							1.00809							1.01749					0.995002		1.00603	47.4361	56.9234	7	0.872679
	22	bromicolaNFe7-cabralliBlaTG			1.00076				0.999104	1.0046						1.00364	1.01629		1.00791	0.991572				1.01342					1.00303		1.00448	49.2732	55.4324	11	0.906476
	23	bromicolaNFe7-cabralliE7091			1.00076				0.999104	1.0046					0.992119	1.00364	1.01629		1.00791	0.991572				1.01342					1.00303		1.00324	58.0981	64.5535	12	1.06883
	24	bromicolaNFe7-uncinata		0.998998	0.999746				1.00212	1.00662					0.999156	1.00364	0.994759		0.999832	0.998612				1.00934					1.00202		1.00135	14.9231	16.4154	11	0.274538
	25	bromicolaNFe7-canadensis			1.00985	0.993142			1.00111	0.98441					0.99413	1.00263	0.995784			0.995595		0.994274		0.995085			0.999241		1.00002		0.997106	35.3382	38.5508	15	0.650115
	26	bromicolaNFe7-elymi			1.00884	0.993142			1.00111	0.992487					0.99413		1.00604		1.00791	0.997606				0.995085			1.00732		1.00002		1.00034	36.2382	39.862	14	0.666671
	27	bromicolaNFe7-subspecies			1.00076	1.00522									0.99413	1.00263	1.00809			0.997606				0.999159					1.00303		1.00133	17.0171	19.4481	9	0.313062
	28	bromicolaNFe7-subspecies			1.00076	1.00522									0.99413	1.00263	1.00809			0.997606				0.999159					1.00303		1.00133	17.0171	19.4481	9	0.313062
	29	bromicolaNFe7-E5301			1.00985				1.00412	1.00763					1.00418	1.00263	0.995784			0.998612				0.9849					1.00202		1.00108	48.6717	54.7556	9	0.895409
	30	bromicolaNFe7-E5859			1.00783	1.00522			1.00111	1.00561					0.99413	1.00263	1.00604		1.00084	0.9966				0.992029			1.00126		1.00102		1.00119	21.7071	23.6805	13	0.399344
	31	bromicolaNFe7-E5880			1.00783	1.00522			1.00111	1.00561					0.99413	1.00263	1.00604		1.00084	0.9966				0.992029			1.00126		1.00102		1.00119	21.7071	23.6805	13	0.399344
	32	bromicolaNFe7-coenophiala			1.00682	0.992136			0.999104	0.998545					1.00016	0.998602	0.98758			0.997606		0.996295		1.00018			1.00732		1.00102		0.99878	26.9781	29.4306	16	0.496314
19	20	bromicolaNFe9-festucae1017			0.993681	0.995154			1.00111	1.00763					1.00519		1.00809							1.01749					1.00202		1.0038	51.2518	58.5735	10	0.942876
	21	bromicolaNFe9-Fl1			1.00682				1.00111	1.00763							1.00809							1.01749					0.995002		1.00603	47.4361	56.9234	8	0.872679
	22	bromicolaNFe9-cabralliBlaTG			1.00076				0.999104	1.0046						1.00364	1.01732		1.00791	0.991572				1.01342					1.00303		1.00459	52.0695	58.5782	12	0.957918
	23	bromicolaNFe9-cabralliE7091			1.00076				0.999104	1.0046					0.992119	1.00364	1.01732		1.00791	0.991572				1.01342					1.00303		1.00335	60.8694	67.6327	13	1.11981
	24	bromicolaNFe9-uncinata		0.998998	0.999746				1.00212	1.00662					0.999156	1.00364	0.993733		0.999832	0.998612				1.00934					1.00202		1.00126	16.2389	17.8628	12	0.298747
	25	bromicolaNFe9-canadensis			1.00985	0.993142			1.00111	0.98441					0.99413	1.00263	0.99681			0.995595		0.994274		0.995085			0.984101		1.00002		0.99593	47.5327	51.8538	16	0.874455
	26	bromicolaNFe9-elymi			1.00884	0.993142			1.00111	0.992487					0.99413		1.00604		1.00791	0.997606				0.995085			0.992175		1.00002		0.998959	35.968	39.5648	15	0.661701
	27	bromicolaNFe9-subspecies			1.00076	1.00522									0.99413	1.00263	1.00809			0.997606				0.999159					1.00303		1.00133	17.0171	19.4481	9	0.313062
	28	bromicolaNFe9-subspecies			1.00076	1.00522									0.99413	1.00263	1.00809			0.997606				0.999159					1.00303		1.00133	17.0171	19.4481	9	0.313062
	29	bromicolaNFe9-E5301			1.00985				1.00412	1.00763					1.00418	1.00263	0.995784			0.998612				0.9849					1.00202		1.00108	48.6717	54.7556	10	0.895409
	30	bromicolaNFe9-E5859			1.00783	1.00522			1.00111	1.00561					0.99413	1.00263	1.00604		1.00084	0.9966				0.992029			0.986119		1.00102		0.999932	39.0519	42.6021	13	0.718435
	31	bromicolaNFe9-E5880			1.00783	1.00522			1.00111	1.00561					0.99413	1.00263	1.00604		1.00084	0.9966				0.992029			0.986119		1.00102		0.999932	39.0519	42.6021	13	0.718435
	32	bromicolaNFe9-coenophiala			1.00682	0.992136			0.999104	0.998545					1.00016	0.998602	0.98758			0.997606		0.996295		1.00018			0.992175		1.00102		0.997519	22.9512	25.0377	17	0.422232
20	21	festucae1017-Fl1			0.995702				1.00412	1.00965							1.02552						1.00631	1.01851					0.996005		1.00798	104.755	122.214	8	1.92716
	22	festucae1017-cabralliBlaTG			0.983572				1.00111	1.0046							1.01322							1.01444					1.00202		1.00316	103.263	123.916	7	1.89972
	23	festucae1017-cabralliE7091			0.983572				1.00111	1.0046					0.992119		1.01322							1.01444					1.00202		1.00158	103.44	120.68	8	1.90297
	24	festucae1017-uncinata			0.982561				0.999104	1.00662					0.999156		0.992708							1.01036					1.00102		0.99879	71.5482	83.4729	8	1.31627
	25	festucae1017-canadensis			0.99267	1.00019			0.999104	0.9834					0.99413		0.993733						0.992207	0.996103					0.999014		0.994505	23.2238	26.1267	11	0.427246
	26	festucae1017-elymi			0.993681	1.00019			0.999104	0.993496					0.99413		1.02347							0.996103					0.999014		0.999898	85.5746	97.7995	10	1.57431
	27	festucae1017-subspecies			0.983572	0.99616									0.99413		1.00501						0.999258	0.999159					1.00202		0.997045	41.2076	48.0756	6	0.758094
	28	festucae1017-subspecies			0.983572	0.99616									0.99413		1.00501							0.99814					1.00202		0.996507	46.4245	55.7093	6	0.854067
	29	festucae1017-E5301			0.99267				1.00111	1.00763					1.00418		0.993733							0.985918					1.00102		0.998038	48.9088	57.0603	7	0.899772
	30	festucae1017-E5859			0.989637	0.99616			0.9981	1.0046					0.99413		1.02347						0.998251	0.993048					1.00102		0.999825	87.1704	98.0667	7	1.60367
	31	festucae1017-E5880			0.989637	0.99616			0.9981	1.0046					0.99413		1.02347						0.998251	0.993048					1.00102		0.999825	87.1704	98.0667	7	1.60367
	32	festucae1017-coenophiala			0.989637	1.0032			0.9981	0.998545					1.00016		0.985529							1.0012					1.00102		0.997174	33.9247	38.7711	10	0.62411
21	22	Fl1-cabralliBlaTG			0.996713				1.00111	1.0046							1.01322							1.01444					0.995002		1.00418	56.0767	67.292	7	1.03164
	23	Fl1-cabralliE7091			0.996713				1.00111	1.0046							1.01322							1.01444					0.995002		1.00418	56.0767	67.292	7	1.03164
	24	Fl1-uncinata			0.995702				0.999104	1.00662							0.992708							1.01036					0.995002		0.999917	41.4369	49.7243	7	0.762311
	25	Fl1-canadensis			1.00581				0.999104	0.9834							0.993733						0.992207	0.996103					0.991993		0.994622	40.9931	47.8252	8	0.754146
	26	Fl1-elymi			1.00682				0.999104	0.993496							1.02347							0.996103					0.991993		1.00183	116.632	139.959	8	2.14568
	27	Fl1-subspecies			0.996713												1.00501						0.999258	0.999159					0.995002		0.999029	11.4936	14.367	4	0.211446
	28	Fl1-subspecies			0.996713												1.00501							0.99814					0.995002		0.998717	14.4499	19.2665	4	0.265833
	29	Fl1-E5301			1.00581				1.00111	1.00763							0.993733							0.985918					0.995002		0.998201	56.0645	67.2774	6	1.03142
	30	Fl1-E5859			1.00379				0.9981	1.0046							1.02347						0.998251	0.993048					0.993999		1.00218	92.0389	107.379	5	1.69323
	31	Fl1-E5880			1.00379				0.9981	1.0046							1.02347						0.998251	0.993048					0.993999		1.00218	92.0389	107.379	5	1.69323
	32	Fl1-coenophiala			1.00278				0.9981	0.998545							0.985529							1.0012					0.993999		0.996691	32.4357	38.9228	8	0.596716
22	23	cabralliBlaTG-cabralliE7091	1.00531		1.01087			1.00834	1.00412	1.00965						1.00767	1.02552		1.00993	1.00565				1.01851				1.00424	1.00303		1.0094	39.6238	43.2259	15	0.728956
	24	cabralliBlaTG-uncinata			1.00884			1.00431	0.999104	1.00662						1.00767	0.998861		0.997812	0.9966				1.00833				1.00122	1.00202		1.00285	18.4737	20.3211	11	0.339859
	25	cabralliBlaTG-canadensis	1.00028		0.999746			0.999267	0.997096	0.980371						1.00666	1.00091			0.993583				0.994066				0.999216	1.00002		0.997384	40.1222	44.1345	14	0.738126
	26	cabralliBlaTG-elymi			0.999746				0.997096	0.989458							1.01219		1.00589	0.995595				0.994066				0.999216	1.00002		0.999253	39.2455	44.1511	12	0.721996
	27	cabralliBlaTG-subspecies	1.00229		1.00884											1.00666	1.01219			0.994589				0.996103				1.00323	1.00303		1.00337	31.231	35.6926	8	0.574554
	28	cabralliBlaTG-subspecies	1.00229		1.00884											1.00666	1.01219			0.994589				0.996103				1.00323	1.00303		1.00337	31.231	35.6926	8	0.574554
	29	cabralliBlaTG-E5301			0.999746				0.999104	1.0046						1.00666	1.00091			0.9966				0.983881					1.00202		0.999192	42.1892	48.2162	8	0.776151
	30	cabralliBlaTG-E5859	0.997268		0.997724				0.996092	1.00157						1.00666	1.01117		0.999832	0.994589				0.988974				0.997208	1.00102		0.999283	32.1412	35.3554	11	0.5913
	31	cabralliBlaTG-E5880	0.997268		0.997724				0.996092	1.00157						1.00666	1.01117		0.999832	0.994589				0.988974				0.997208	1.00102		0.999283	32.1412	35.3554	11	0.5913
	32	cabralliBlaTG-coenophiala	1.00028		0.996713				0.996092	0.996525						1.00263	0.992708			0.995595				0.999159				1.00122	1.00102		0.998195	8.84222	9.82469	13	0.16267
23	24	cabralliE7091-uncinata			1.00884			1.00431	0.999104	1.00662					0.997145	1.00767	0.998861		0.997812	0.9966				1.00833				1.00122	1.00202		1.00238	19.4238	21.1896	12	0.357339
	25	cabralliE7091-canadensis	1.00028		0.999746			0.999267	0.997096	0.980371					1.00117	1.00666	1.00091			0.993583				0.994066				0.999216	1.00002		0.997699	37.8715	41.3144	15	0.696719
	26	cabralliE7091-elymi			0.999746				0.997096	0.989458					1.00117		1.01219		1.00589	0.995595				0.994066				0.999216	1.00002		0.999444	35.6502	39.6114	13	0.655855
	27	cabralliE7091-subspecies	1.00229		1.00884										1.00117	1.00666	1.01219			0.994589				0.996103				1.00323	1.00303		1.00312	28.2398	31.7698	9	0.519526
	28	cabralliE7091-subspecies	1.00229		1.00884										1.00117	1.00666	1.01219			0.994589				0.996103				1.00323	1.00303		1.00312	28.2398	31.7698	9	0.519526
	29	cabralliE7091-E5301			0.999746				0.999104	1.0046					0.991114	1.00666	1.00091			0.9966				0.983881					1.00202		0.998294	43.9454	49.4386	9	0.80846
	30	cabralliE7091-E5859	0.997268		0.997724				0.996092	1.00157					1.00117	1.00666	1.01117		0.999832	0.994589				0.988974				0.997208	1.00102		0.99944	29.7337	32.4368	12	0.547009
	31	cabralliE7091-E5880	0.997268		0.997724				0.996092	1.00157					1.00117	1.00666	1.01117		0.999832	0.994589				0.988974				0.997208	1.00102		0.99944	29.7337	32.4368	12	0.547009
	32	cabralliE7091-coenophiala	1.00028		0.996713				0.996092	0.996525					0.997145	1.00263	0.992708			0.995595				0.999159				1.00122	1.00102		0.9981	8.1295	8.94245	14	0.149558
24	25	uncinata-canadensis			0.999746			0.999267	0.999104	0.9834	0.998978				0.999156	1.00666	0.983478			1.00062				0.995085				0.998212	1.00102		0.997061	43.4357	47.3844	13	0.799084
	26	uncinata-elymi			0.998735				0.999104	0.991477					0.999156		0.990657		1.00185	1.00263				0.995085				0.998212	1.00102		0.997793	15.3115	17.0128	11	0.281685
	27	uncinata-subspecies			1.00884						0.998978				0.999156	1.00666	0.990657			1.00163				1.00221				1.00223	1.00202		1.00138	23.4687	26.4023	9	0.431752
	28	uncinata-subspecies			1.00884						0.998978				0.999156	1.00666	0.990657			1.00163				1.00221				1.00223	1.00202		1.00138	23.4687	26.4023	9	0.431752
	29	uncinata-E5301			1.00076				1.00212	1.00662					1.00016	1.00666	1.02347			1.00465				0.991011					1.00303		1.00428	65.7092	73.9229	9	1.20885
	30	uncinata-E5859			0.996713				0.999104	1.00359	0.998978				0.999156	1.00666	0.990657		0.995792	1.00163				0.994066				0.996204	1.00102		0.998631	17.2086	18.7731	11	0.316586
	31	uncinata-E5880			0.996713				0.999104	1.00359	0.998978				0.999156	1.00666	0.990657		0.995792	1.00163				0.994066				0.996204	1.00102		0.998631	17.2086	18.7731	11	0.316586
	32	uncinata-coenophiala			0.995702				0.9981	0.998545	0.99497				1.00418	1.00263	1.01527			1.00364				1.00425				1.00022	1.00102		1.00168	28.022	30.8242	12	0.515518
25	26	canadensis-elymi			1.00985	1.00622	0.997992		1.00111	0.998545			1.00262		1.00519		0.992708			0.999617				1.01851	1.03345	1.0102	1.00126	1.00022	1.00102		1.00523	92.5009	99.1081	20	1.70173
	27	canadensis-subspecies	1.00129		0.999746	0.994148					0.99998				1.00519	1.00566	1.01014			0.998612			0.994222	0.983881				1.00022	1.00002		0.999425	40.7431	44.447	12	0.749547
	28	canadensis-subspecies	1.00129		0.999746	0.994148					0.99998				1.00519	1.00566	1.01014			0.998612				0.982863				1.00022	1.00002		0.999805	44.8138	49.2952	12	0.824437
	29	canadensis-E5301			1.00884				1.00111	0.98441					0.99413	1.00566	0.984503			1.00062				0.9849					1.00102		0.996133	80.4401	90.4951	10	1.47985
	30	canadensis-E5859	0.995257		1.00682	0.994148			0.999104	0.9834	1.00198				1.00318	1.00566	0.991682			0.998612			0.993214	0.976752			1.00832	0.994195	0.998011		0.996689	68.3884	73.2733	14	1.25814
	31	canadensis-E5880	0.995257		1.00682	0.994148			0.999104	0.9834	1.00198				1.00318	1.00566	0.991682			0.998612			0.993214	0.976752			1.00832	0.994195	0.998011		0.996689	68.3884	73.2733	14	1.25814
	32	canadensis-coenophiala	1.00129		1.00581	0.99616			1.00011	0.988448	0.995972		0.995591		1.00016	1.00364	0.976299			0.999617		1.00135		0.985918	0.966207	0.998081	0.998231	0.998212	0.998011		0.99495	93.972	99.4998	22	1.7288
26	27	elymi-subspecies			0.999746	0.994148									1.00519		1.00399			1.00062				0.983881				1.00022	1.00002		0.998476	39.8498	45.5426	9	0.733113
	28	elymi-subspecies			0.999746	0.994148									1.00519		1.00399			1.00062				0.982863				1.00022	1.00002		0.998349	43.6795	49.9195	9	0.803569
	29	elymi-E5301			1.00783				1.00111	0.992487					0.99413		0.992708			1.00263				0.9849					1.00102		0.997103	46.9415	53.6474	9	0.863579
	30	elymi-E5859			1.00581	0.994148			0.999104	0.989458				0.998376	1.00318		1.02245		0.999832	1.00062				0.976752			1.00025	0.994195	0.998011		0.99863	96.214	104.232	13	1.77004
	31	elymi-E5880			1.00581	0.994148			0.999104	0.989458				0.998376	1.00318		1.02245		0.999832	1.00062				0.976752			1.00025	0.994195	0.998011		0.99863	96.214	104.232	13	1.77004
	32	elymi-coenophiala			1.0048	0.99616			0.999104	0.9834		0.997727	0.996595		1.00016		0.983478			1.00163				0.985918	0.967241	0.998081	1.00631	0.998212	0.998011		0.994455	97.8247	104.812	19	1.79967
27	28	subspecies-subspecies	1.00531		1.01087	1.00622					1.00198				1.00519	1.00767	1.02552			1.00565				1.01851				1.00424	1.00303		1.00856	47.393	52.1323	12	0.871885
	29	subspecies-E5301			0.999746										0.99413	1.00767	0.991682			1.00163				0.997122					1.00202		0.999143	24.6345	28.7402	7	0.453198
	30	subspecies-E5859	0.998273		0.997724	1.00622					0.99998				1.00318	1.00566	1.00399			1.00163			1.00127	1.00221				0.998212	1.00102		1.00161	7.25126	7.91047	11	0.133401
	31	subspecies-E5880	0.998273		0.997724	1.00622					0.99998				1.00318	1.00566	1.00399			1.00163			1.00127	1.00221				0.998212	1.00102		1.00161	7.25126	7.91047	11	0.133401
	32	subspecies-coenophiala	1.00129		0.996713	0.993142					0.995972				1.00016	1.00162	0.983478			1.00062				0.992029				1.00223	1.00102		0.997116	29.9848	32.9833	12	0.551628
28	29	subspecies-E5301			0.999746	1.00622									0.99413	1.00767	0.991682			1.00163				0.997122					1.00202		1.00003	27.037	30.8995	8	0.497398
	30	subspecies-E5859	0.998273		0.997724	1.00622					0.99998				1.00318	1.00566	1.00399			1.00163				1.00221				0.998212	1.00102		1.00165	7.89893	8.68882	11	0.145316
	31	subspecies-E5880	0.998273		0.997724	0.993142					0.99998				1.00318	1.00566	1.00399			1.00163				1.00221				0.998212	1.00102		1.00046	11.1531	12.2684	11	0.205182
	32	subspecies-coenophiala	1.00129		0.996713						0.995972				1.00016	1.00162	0.983478			1.00062				0.992029				1.00223	1.00102		0.997514	31.2455	34.7172	11	0.574821
29	30	E5301-E5859			1.00682				1.00111	1.00359					0.99413	1.00566	0.992708			1.00163				0.989992					1.00102		0.999629	31.4351	35.3645	8	0.57831
	31	E5301-E5880			1.00682				1.00111	1.00359					0.99413	1.00566	0.992708			1.00163				0.989992					1.00102		0.999629	31.4351	35.3645	8	0.57831
	32	E5301-coenophiala			1.00581				0.999104	0.999554					0.999156	1.00162	1.01732			1.00364				0.980826					1.00102		1.0009	79.2045	89.1051	10	1.45712
30	31	E5859-E5880	1.00531		1.01087	1.00622			1.00412	1.00965	1.00198			1.00138	1.00519	1.00767	1.02552		1.00993	1.00565	1.00484			1.01851			1.00933	1.00424	1.00303		1.00785	35.3799	37.5911	17	0.650882
	32	E5859-coenophiala	0.995257		1.00682	0.993142			0.999104	0.995516	0.995972				1.00016	1.00162	0.983478			1.00062			1.00732	0.985918			1.00025	0.996204	1.00002		0.997427	39.7493	42.5885	15	0.731264
31	32	E5880-coenophiala	0.995257		1.00682	0.993142			0.999104	0.995516	0.995972				1.00016	1.00162	0.983478			1.00062				0.985918			1.00025	0.996204	1.00002		0.996721	35.1031	37.8034	15	0.645789
33	2	bromicola_E7626-novae-zelandiae			0.99267			0.99725		1.00662							1.00912			1.00364				1.01546					1.00002		1.00354	50.3864	58.7841	9	0.926955
	3	bromicola_E7626-92038			1.00682				1.00111	1.00056							1.00091			1.00364				1.01444					0.998011		1.00364	25.9528	30.2783	8	0.477452
	4	bromicola_E7626-E8			1.01087			1.0033	1.00212	1.00662							1.00194			1.00263				1.01444			1.00025		1.00002		1.00469	22.0859	24.8466	10	0.406312
	5	bromicola_E7626-E500			1.00682				1.00212	1.00662							1.00604			1.00364		0.995285		1.01444			1.00025		0.998011		1.00369	28.5142	32.0785	10	0.524574
	6	bromicola_E7626-E5001			1.00682			0.993217	1.00212	1.00662							1.00604			1.00364				1.01444					0.998011		1.00386	35.4495	40.5137	9	0.652161
	7	bromicola_E7626-E5073							1.00011	0.999554							0.997835			0.999617		0.995285		0.997122					1.00002		0.998506	2.84688	3.32136	8	0.0523738
	8	bromicola_E7626-E5710							1.00011	1.00662										1.00062		0.995285		0.997122			0.998231		1.00002		0.999715	11.0471	12.8883	8	0.203233
	9	bromicola_E7626-E5769							1.00011	1.00662							0.988606			1.00062		0.995285		0.997122			0.998231		1.00002		0.998327	23.1664	26.4759	9	0.426191
	10	bromicola_E7626-E5915							1.00011	1.00662							0.992708			1.00062				0.997122			0.998231		1.00002		0.999347	15.1226	17.6431	8	0.27821
	11	bromicola_E7626-Holcus							0.997096	0.990468							0.994759			0.999617		0.994274		0.997122			1.00025		0.999014		0.996575	9.39679	10.7392	9	0.172872
	12	bromicola_E7626-sylvatica			0.993681			0.99725	0.999104	0.990468							0.980401			0.998612		0.995285		1.01444			0.993185		0.997008		0.995943	64.6657	71.8507	12	1.18965
	13	bromicola_E7626-bromicolaNFe1			1.01087			1.00834	1.00412	1.00965							1.02552			1.00565		1.01044		1.01851			1.00933		1.00303		1.01055	41.6767	46.3075	13	0.766724
	14	bromicola_E7626-stromalonga			1.01087				0.999104	0.998545							1.01117			1.00062		1.00438		1.01749			0.997222		1.00102		1.00449	44.2743	49.8086	8	0.814512
	15	bromicola_E7626-AR5			0.997724			1.00229	1.00312	1.00662							1.00912			1.00163		1.0064		1.00323			1.0053		1.00002		1.00354	10.3568	11.5076	13	0.190534
	16	bromicola_E7626-siegali			1.00076			1.0033	1.00312	1.00662							1.00604			1.00062		1.0064		1.00323			1.00328		1.00002		1.00334	5.25805	5.84228	11	0.096732
	17	bromicola_E7626-E2368			1.0048				1.00312	1.00763							1.00296			0.997606				1.00833			1.0053		1.00002		1.00372	11.5238	13.17	11	0.212002
	18	bromicola_E7626-bromicolaNFe7			1.01087				1.00412	1.00965							1.0245			0.9966		1.01044		1.01342			1.00832		1.00002		1.00866	58.1493	65.418	12	1.06977
	19	bromicola_E7626-bromicolaNFe9			1.01087				1.00412	1.00965							1.0245			0.9966		1.01044		1.01342			0.993185		1.00002		1.00698	81.9173	92.157	13	1.50703
	20	bromicola_E7626-festucae1017			0.993681				1.00111	1.00763							1.00809							1.01444					0.999014		1.00399	46.4211	55.7053	8	0.854005
	21	bromicola_E7626-Fl1			1.00682				1.00111	1.00763							1.00809							1.01444					0.991993		1.00501	48.8569	58.6282	8	0.898816
	22	bromicola_E7626-cabralliBlaTG			1.00076			1.0033	0.999104	1.0046							1.01732			0.994589				1.0124					1.00002		1.00401	48.4687	55.3928	10	0.891676
	23	bromicola_E7626-cabralliE7091			1.00076			1.0033	0.999104	1.0046							1.01732			0.994589				1.0124					1.00002		1.00401	48.4687	55.3928	10	0.891676
	24	bromicola_E7626-uncinata			0.999746			1.0033	1.00212	1.00662							0.993733			1.00163				1.01444					1.00102		1.00283	30.8507	35.2579	8	0.567557
	25	bromicola_E7626-canadensis			1.00985			0.998258	1.00111	0.98441							0.99681			0.998612		0.994274		0.99814			0.998231		0.998011		0.997771	35.0209	38.9121	13	0.644277
	26	bromicola_E7626-elymi			1.00884				1.00111	0.992487							1.00604			1.00062				0.99814			1.00631		0.998011		1.00145	25.4033	29.0324	11	0.467343
	27	bromicola_E7626-subspecies			1.00076												1.00809			1.00263				1.00323					1.00002		1.00295	8.00326	10.0041	5	0.147235
	28	bromicola_E7626-subspecies			1.00076												1.00809			1.00263				1.00323					1.00002		1.00295	8.00326	10.0041	5	0.147235
	29	bromicola_E7626-E5301			1.00985				1.00412	1.00763							0.995784			1.00163				0.991011					1.00102		1.00158	36.7402	42.8635	7	0.675906
	30	bromicola_E7626-E5859			1.00783				1.00111	1.00561							1.00604			1.00163				0.996103			1.00025		0.998011		1.00207	14.7517	16.8591	8	0.271387
	31	bromicola_E7626-E5880			1.00783				1.00111	1.00561							1.00604			1.00163				0.996103			1.00025		0.998011		1.00207	14.7517	16.8591	8	0.271387
	32	bromicola_E7626-coenophiala			1.00682				0.999104	0.998545							0.98758			1.00062		0.996295		1.00629			1.00832		0.998011		1.00018	36.7055	41.2937	13	0.675269
a. The "no-invasions" subset of variances was determined from all isolate pairs after exclusion of the following introns that have evidence for invasion: cob_490, cob_506, cox1_108, cox1_1125, cox3_216, nad2_1647, nad4_505 and nad5_717																															1	54.3569	54.3675	5122

## Sheet: relative_nohybrid
		Taxon pairsa	1. atp6_521	2. atp6_578	4. cob_393	6. cob_506	7. cob_823	8. cox1_50	9. cox1_108	10. cox1_199	11. cox1_212	12. cox1_281	13. cox1_615	14. cox1_709	15. cox1_731	16. cox1_867	17. cox1_1057	19. cox1_1262	20. cox2_228	21. cox2_357	22. cox2_373	23. cox2_651	25. cox3_216	26. cox3_276	27. cox3_471	28. nad1_144	29. nad1_636	30. nad2_378	31. nad2_570	32. nad2_1647	33. nad4_505	34. nad4L_239	35. nad5_426	36. nad5_570	37. nad5_717	TOTAL	pop	sample			1. atp6_521	2. atp6_578	4. cob_393	5. cob_490	6. cob_506	7. cob_823	8. cox1_50	9. cox1_108	10. cox1_199
	3	amarillans-92038			98.3						99.9		99.7						97.6			99.3					98.6			96.5					98.8	98.5875	1.11609	1.27554	3				0.992743	0.99766	0.929569
	4	amarillans-E8			98.2						99.9		99.9						98.8			99.3					98.6			97.8		99.8			98	98.9222	0.619506	0.696944	3				0.991733	1.0037	0.931617
	5	amarillans-E500			98.3						99.9								97			99.3			99.2		98.6			95.9		99.8			98.8	98.5333	1.54667	1.74	3				0.992743	1.0037	0.929569
	6	amarillans-E5001			98.3						99.9								97			99.3					98.6			95.7					98.8	98.2286	1.75918	2.05238	2				0.992743	0.99766	0.929569
	7	amarillans-E5073									99.6		99.8						95.6			99.3			99.2		97.2			97					99.2	98.3625	2.08984	2.38839	4					0.99766	0.930593
	8	amarillans-E5710									99.6		99.8									99.4			99.2		97.2			96.9	99.6	99.6			99.2	98.9444	1.06469	1.19778	4					1.0037	0.927522
	9	amarillans-E5769									99.6		99.8						96.8			99.4			99.2		97.2			96.9	99.6	99.6			99.2	98.73	1.3721	1.52456	4					1.0037	0.927522
	10	amarillans-E5915									99.6		99.8						96.2			99.4				98.7	97.2			97		99.6			99.2	98.5222	1.63062	1.83444	4					0.99766	0.927522
	11	amarillans-Holcus									99.9		99.9						96.4			99.2			99.1		97.2					99.8			99.4	98.8625	1.53984	1.75982	4					1.0037	0.930593
	12	amarillans-sylvatica			96.6				93.8		100		99.8						97.8	99.5		99.4			99.2	98.6	98.6			97.7	99.8	99.1			98.9	98.4857	2.52122	2.71516	7				0.975575	1.00068	0.919332			0.960573
	13	amarillans-bromicolaNFe1			98.2				94.1		100								97.5			99.2			98.5		98.6					98.9		99.5	99.2	98.37	2.4681	2.74233	6				0.991733	0.993633	0.930593			0.963646
	14	amarillans-stromalonga			98.2				94		100								96.5			99.3			98.3		98.5			97.9		97.9			98.3	97.89	2.4309	2.701	4				0.991733					0.962622
	15	amarillans-AR5			97.1						100								99.1			99.5			98.5		97.1			98.3		98.8		99.7	98.5	98.66	0.8844	0.982667	5				0.980624	0.993633	0.929569
	17	amarillans-E2368			97.7						100								98.5			99					97.6			98.5		98.8		99.7	98.2	98.6667	0.591111	0.665	4				0.986684	0.99464	0.936736
	18	amarillans-bromicolaNFe7			98.2				93.7		100								97.5			98.9			98.5		98					98.9		99.7	98.2	98.16	2.7324	3.036	6				0.991733	0.999674	0.930593			0.959549
	19	amarillans-bromicolaNFe9			98.2				93.7		100								97.5			98.9			98.5		98					97.4		99.7	98.2	98.01	2.7129	3.01433	6				0.991733	0.999674	0.930593			0.959549
	20	amarillans-festucae1017			100						100								97.3							98.5	98.1			98.7				99.6		98.8857	0.901224	1.05143	4				1.00991	0.995647	0.938783
	21	amarillans-Fl1			98.5						100																98.1			98.4				98.9		98.78	0.4376	0.547	3				0.994763	0.995647	0.938783
	26	amarillans-elymi			98.2			99.5			100								97.1			99.3					98.7	99.9		98.2	99.9	99.1		99.5		99.0364	0.744132	0.818545	6				0.991733	1.0037	1.02171		1
	27	amarillans-subspecies			97.3								99.8						98.9			99.2					97.4								98.2	98.4667	0.845556	1.01467	2				0.982644	0.993633	0.930593
	28	amarillans-subspecies			97.3								99.8						98.9			99.2					97.4								97.6	98.3667	0.948889	1.13867	2				0.982644	0.993633	0.930593
	29	amarillans-E5301			98.2						100								96.5			99.4					96			97.7					99.6	98.2	2.08857	2.43667	2				0.991733	0.996654	0.930593
	30	amarillans-E5859			97.9				93.9		99.7		100						97.1			99.2					96.5				99.9	99.8			98.1	98.21	3.4629	3.84767	4				0.988703		0.929569			0.961598
	31	amarillans-E5880			97.9				93.9		99.7		100						97.1			99.2					96.5				99.9	99.8			98.1	98.21	3.4629	3.84767	4				0.988703		0.929569			0.961598
	33	amarillans_bromicola_N7626			98.2				94.1		100								97.5			99.2			98.5		98.6					98.9		99.5	99.2	98.37	2.4681	2.74233	6				0.991733	0.993633	0.930593			0.963646
3	4	92038-E8			99.6	99.9					99.6	99.2	99.8			100	100	100	97			99.8	100				100			97.1					97.8	99.2714	1.13347	1.22066	12				1.00587	1.00068	1.02273
	5	92038-E500			100	100					99.8	99.1				100	100	100	99.4			100	100				100			99.2					100	99.8077	0.105325	0.114103	12				1.00991	0.998667	1.02375
	6	92038-E5001			100	100					99.8	99.2				100	100	100	99.4			100	100				100			99.2					100	99.8154	0.0951479	0.103077	12				1.00991	1.00672	1.02375
	7	92038-E5073				99.9					99.6	98.2	99.9				99.4	98.9	95.3			99.6	98.8				98			96.5					98.6	98.5583	1.8291	1.99538	11					1.00571	1.02273
	8	92038-E5710				99.6					99.6	98.8	99.9			100	99.4	98.9				99.7	99.3				98			96					98.6	98.9833	1.12306	1.22515	11					0.999674	1.01966
	9	92038-E5769				99.6					99.6	98.8	99.9			100	99.4	98.9	96.4			99.7	99.3				98			96.1					98.6	98.7923	1.4684	1.59077	12					0.999674	1.01966
	10	92038-E5915				99.6					99.6	98.8	99.9				99.4	98.9	95.9			99.7	99.3				98			96.1					98.6	98.65	1.66917	1.82091	11					1.00571	1.01966
	11	92038-Holcus				99.9					99.3	98.8	99.8					99.4	96			99.6	98.9				97.9								98.9	98.85	1.2105	1.345	10					1.00068	1.02273
	12	92038-sylvatica			97.9	98.3					99.5	98.8	99.7			99.6	99.8	99.8	95.7			99.4	99				99.6			97					99.7	98.8429	1.40531	1.51341	13				0.988703	0.99766	1.00635
	13	92038-bromicolaNFe1			99.6	99.5					99.7	99.1							97.6			99.8	99.3				99.6								99.4	99.2889	0.396543	0.446111	8				1.00587	1.00269	1.01864
	14	92038-stromalonga			99.6						99.4	98.1							98.6			99.7	99.5				99.5			95.5					98.6	98.7222	1.57728	1.77444	6				1.00587
	15	92038-AR5			98.3	99.3					99.6	98.8					99.8	99.9	97.4			99.7	98.7				98.1			97.7					98.6	98.825	0.655208	0.714773	11				0.992743	1.00269	1.01659
	17	92038-E2368			99	98.8					99.6	98.9					99.4	96.2	96.9			99.3	98.8				98.6			96					98	98.2917	1.4241	1.55356	11				0.999812	1.00269	1.01147
	18	92038-bromicolaNFe7			99.6	99.5					99.7	99.1					98.9	99.5	97.5			99.3	99.4				99								97.9	99.0364	0.460496	0.506545	10				1.00587	0.996654	1.01864
	19	92038-bromicolaNFe9			99.6	99.5					99.7	99.1					98.9	99.5	97.6			99.3	99.4				99								97.9	99.0455	0.433388	0.476727	11				1.00587	0.996654	1.01864
	20	92038-festucae1017			98.4	98.7					99.4	99					98.9		99.2								99.1			96.2						98.6125	0.913594	1.04411	8				0.993753	1.0037	1.01045
	21	92038-Fl1			99.7	98.7					99.4	99															99.1			95.9						98.6333	1.59222	1.91067	7				1.00688	1.0037	1.01045
	26	92038-elymi			99.4						99.5	97.5				99.7	99.8		99			99.6	95.8				97.6			96.9						98.48	1.8056	2.00622	11				1.00385	0.998667	0.931617
	27	92038-subspecies			98.6	99.5							99.7				99.8	99.8	97.2			99.9	98.2				98.4								98	98.91	0.8149	0.905444	9				0.995773	1.00269	1.01864
	28	92038-subspecies			98.6	99.5							99.7				99.8	99.8	97.2			99.9	98.2				98.4								97.3	98.84	0.9864	1.096	9				0.995773	1.00269	1.01864
	29	92038-E5301			99.5	99.9					99.7	98.9					98.9	99.8	96.1			99.7	99.1				97			96.7					99.1	98.7	1.61167	1.75818	10				1.00486	1.00471	1.02273
	30	92038-E5859			99.3	99.7					99.5	99.1	99.7			100	99.8	99.8	99.3			99.7	98.9				97.5								97.8	99.2385	0.550059	0.595897	11				1.00284		1.02068
	31	92038-E5880			99.3	99.7					99.5	99.1	99.7			100	99.8	99.8	99.3			99.7	98.9				97.5								97.8	99.2385	0.550059	0.595897	11				1.00284		1.02068
4	5	E8-E500			99.6	99.9					99.8	100				100	100	100	97.6			99.8	100				100			96.3		100			97.6	99.3286	1.36776	1.47297	12				1.00587	1.00471	1.02273
	6	E8-E5001			99.6	99.9				98.6	99.8	100				100	100	100	97.6		99.5	99.8	99.9				100			97.9					97.8	99.36	0.755733	0.809714	13				1.00587	1.00068	1.02273				0.995088
	7	E8-E5073				99.9	99.3				99.5	98.8	99.9				99.4	98.9	95.7			99.5	98.7				98			99.2					97.8	98.8154	1.18746	1.28641	11					0.999674	1.02273	0.998131
	8	E8-E5710				99.6	99.1				99.5	99.5	99.9			100	99.4	98.9				99.6	99.3				98			98.9		99.9			97.8	99.2429	0.409592	0.441099	12					1.00571	1.01966	0.996121
	9	E8-E5769				99.6	99.1				99.5	99.5	99.9			100	99.4	98.9	95.8			99.6	99.3				98			98.9		99.9			97.8	99.0133	1.11982	1.19981	13					1.00571	1.01966	0.996121
	10	E8-E5915				99.6	99.1				99.5	99.5	99.9				99.4	98.9	96.4			99.6	99.3				98			98.9		99.9			97.8	98.9857	0.879796	0.947473	12					0.999674	1.01966	0.996121
	11	E8-Holcus				99.9					99.2	98.2	100					99.4	96.5		99.7	99.5	98.9				97.9					100			98.1	98.9417	1.05243	1.14811	11					1.00672	1.02273
	12	E8-sylvatica			98.3	98.3	100			98.8	99.5	98.2	99.9			99.6	99.8	99.8	96.8			99.4	99				99.6			98.1		99.3			97.8	98.9529	0.766021	0.813897	15				0.992743	1.0037	1.00635	1.00517			0.997107
	13	E8-bromicolaNFe1			100	99.5				99.5	99.8	99.7							97.7			99.7	99.3				99.6					99.1			98	99.2636	0.500496	0.550545	9				1.00991	0.996654	1.01864				1.00417
	14	E8-stromalonga			100		99.8				99.5	98.7							96.8		98.7	99.6	99.5				99.5			96.5		98			97.2	98.65	1.39917	1.52636	8				1.00991			1.00316
	15	E8-AR5			98.7	99.3	99.1			99.8	99.7	99.5					99.8	99.9	99.2			99.7	98.7				98.1			98.9		99			97.3	99.1133	0.477156	0.511238	13				0.996783	0.996654	1.01659	0.996121			1.0072
	17	E8-E2368			99.4	98.8					99.7	99.6					99.4	96.2	98.7			99.3	98.7				98.6			97.1		99			99.8	98.7923	1.01302	1.09744	11				1.00385	0.996654	1.01147
	18	E8-bromicolaNFe7			100	99.5	99.1				99.8	99.7					98.9	99.5	97.6		98.9	99.2	99.4				99					99.2			99.8	99.2571	0.326735	0.351868	12				1.00991	1.00269	1.01864	0.996121
	19	E8-bromicolaNFe9			100	99.5	99.1				99.8	99.7					98.9	99.5	97.7		98.9	99.2	99.4				99					97.7			99.8	99.1571	0.466735	0.502637	13				1.00991	1.00269	1.01864	0.996121
	20	E8-festucae1017			98.3	98.7	99.6				99.5	99.6					98.9		97.7								99.1			97.3						98.7444	0.618025	0.695278	9				0.992743	0.99766	1.01045	1.00115
	21	E8-Fl1			99.6	98.7					99.5	99.6															99.1			97						98.9167	0.838056	1.00567	7				1.00587	0.99766	1.01045
	26	E8-elymi			99.8		99.4				99.6	98.1				99.7	99.8		97.5		98.7	99.6	97.6				97.6			98.2		99.1				98.8231	0.766391	0.830256	13				1.00789	1.00471	0.932641	0.999136
	27	E8-subspecies			99	99.5	99.3						99.9				99.8	99.8	99.1			99.7	99				98.4								99.8	99.3909	0.204463	0.224909	9				0.999812	0.996654	1.01864	0.998131
	28	E8-subspecies			99	99.5	99.3						99.9				99.8	99.8	99.1			99.7	99				98.4								99.2	99.3364	0.189587	0.208545	9				0.999812	0.996654	1.01864	0.998131
	29	E8-E5301			99.9	99.9					99.8	99.6					98.9	99.8	96.6			99.7	99.1				97			98					98.3	98.8833	1.23806	1.35061	9				1.0089	0.998667	1.02273
	30	E8-E5859			99.7	99.7	99.3				99.9	99.9	99.9			100	99.8	99.8	97.6		98.5	99.9	99.3				97.5					100			100	99.425	0.640625	0.683333	13				1.00688		1.02068	0.998131
	31	E8-E5880			99.7	99.7	99.3				99.9	99.9	99.9			100	99.8	99.8	97.6		98.5	99.9	99.3				97.5					100			100	99.425	0.640625	0.683333	13				1.00688		1.02068	0.998131
5	6	E8-E5001			100	100					100	100				100	100	100	100			100	100				100			98.4					100	99.8769	0.181775	0.196923	12				1.00991	0.998667	1.02375
	7	E500-E5073				99.9					99.7	98.8					99.4	98.9	95.8			99.6	98.8		100		98			95.7					98.5	98.5917	1.94076	2.1172	11					0.998667	1.02273
	8	E500-E5710				99.6					99.7	99.4				100	99.4	98.9				99.7	99.3	99.6	100		98			95.3		99.9			98.5	99.0929	1.41066	1.51918	12					1.0037	1.01966
	9	E500-E5769				99.6					99.7	99.4				100	99.4	98.9	95.9			99.7	99.3	99.6	100		98			95.3		99.9			98.5	98.88	1.95093	2.09029	13					1.0037	1.01966
	10	E500-E5915				99.6					99.7	99.4					99.4	98.9	96.4			99.7	99.3				98			95.4		99.9			98.5	98.6833	1.86139	2.03061	11					0.998667	1.01966
	11	E500-Holcus				99.9					99.4	98.2						99.4	96.6			99.6	98.9		99.9		97.9					100			98.8	98.9636	0.995041	1.09455	11					1.00471	1.02273
	12	E500-sylvatica			97.9	98.3					99.6	98.2				99.6	99.8	99.8	95.1			99.4	99	99.1	99.8		99.6			97.7		99.3			99.7	98.8687	1.41965	1.51429	14				0.988703	1.00169	1.00635
	13	E500-bromicolaNFe1			99.6	99.5					99.8	99.7							98.1			99.8	99.3		98.5		99.6					99.1			99.4	99.3091	0.273554	0.300909	10				1.00587	0.99464	1.01864
	14	E500-stromalonga			99.6						99.5	98.7							99.1			99.7	99.5	99.8	98.3		99.5			96.3		98			98.5	98.875	0.931875	1.01659	8				1.00587
	15	E500-AR5			98.3	99.3					99.7	99.4					99.8	99.9	98			99.7	98.7	99.9	98.5		98.1			97		99			98.5	98.92	0.6856	0.734571	13				0.992743	0.99464	1.01659
	17	E500-E2368			99	98.8					99.7	99.5					99.4	96.2	97.4			99.3	98.8				98.6			96.7		99			97.8	98.4769	1.1387	1.23359	12				0.999812	0.99464	1.01147
	18	E500-bromicolaNFe7			99.6	99.5					99.8	99.7					98.9	99.5	98			99.3	99.4		98.5		99					99.2			97.7	99.0846	0.395148	0.428077	12				1.00587	1.00068	1.01864
	19	E500-bromicolaNFe9			99.6	99.5					99.8	99.7					98.9	99.5	98.1			99.3	99.4		98.5		99					97.7			97.7	98.9769	0.514083	0.556923	13				1.00587	1.00068	1.01864
	20	E500-festucae1017			98.4	98.7					99.5	99.6					98.9		99.7								99.1			96.9						98.85	0.725	0.828571	8				0.993753	0.995647	1.01045
	21	E500-Fl1			99.7	98.7					99.5	99.6															99.1			96.6						98.8667	1.14222	1.37067	7				1.00688	0.995647	1.01045
	26	E500-elymi			99.4						99.6	98.1				99.7	99.8		99.6			99.6	95.8				97.6			96.3		99.1				98.6	1.90182	2.092	12				1.00385	1.0037	0.931617
	27	E500-subspecies			98.6	99.5											99.8	99.8	97.8			99.9	98.2				98.4								97.8	98.8667	0.691111	0.7775	8				0.995773	0.99464	1.01864
	28	E500-subspecies			98.6	99.5											99.8	99.8	97.8			99.9	98.2				98.4								97	98.7778	0.943951	1.06194	8				0.995773	0.99464	1.01864
	29	E500-E5301			99.5	99.9					99.8	99.5					98.9	99.8	96.7			99.7	99.1				97			97.4					99.1	98.8667	1.22889	1.34061	10				1.00486	0.99766	1.02273
	30	E500-E5859			99.3	99.7					99.8	99.8				100	99.8	99.8	99.9			99.7	98.9	99.7			97.5					100			97.6	99.3929	0.642092	0.691484	11				1.00284		1.02068
	31	E500-E5880			99.3	99.7					99.8	99.8				100	99.8	99.8	99.9			99.7	98.9	99.7			97.5					100			97.6	99.3929	0.642092	0.691484	11				1.00284		1.02068
6	7	E5001-E5073				99.9					99.7	98.8					99.4	98.9	95.8			99.6	98.8				98			97.2					98.6	98.6091	1.35174	1.48691	10					1.00571	1.02273
	8	E5001-E5710				99.6					99.7	99.5				100	99.4	98.9				99.7	99.3				98			96.8					98.6	99.0455	0.802479	0.882727	10					0.999674	1.01966
	9	E5001-E5769				99.6					99.7	99.5				100	99.4	98.9	95.9			99.7	99.3				98			96.8					98.6	98.7833	1.49139	1.62697	11					0.999674	1.01966
	10	E5001-E5915				99.6					99.7	99.5					99.4	98.9	96.4			99.7	99.3				98			96.9					98.6	98.7273	1.21471	1.33618	10					1.00571	1.01966
	11	E5001-Holcus				99.9					99.4	98.2						99.4	96.6		99.9	99.6	98.9				97.9								98.9	98.87	0.9761	1.08456	10					1.00068	1.02273
	12	E5001-sylvatica	99.4		97.9	98.3				99.4	99.6	98.2				99.6	99.8	99.8	95.1			99.4	99				99.6			96.2					99.7	98.7333	1.84356	1.97524	14		0.999713		0.988703	0.99766	1.00635				1.00316
	13	E5001-bromicolaNFe1			99.6	99.5				98.5	99.8	99.7							98.1			99.8	99.3				99.6								99.4	99.33	0.2961	0.329	9				1.00587	1.00269	1.01864				0.994079
	14	E5001-stromalonga	99.6		99.6						99.5	98.7							99.1		98.6	99.7	99.5				99.5			94.7					98.6	98.8273	1.86744	2.05418	8		1.00172		1.00587
	15	E5001-AR5			98.3	99.3				98.4	99.7	99.5					99.8	99.9	98			99.7	98.7				98.1			96.9					98.6	98.8385	0.750059	0.812564	12				0.992743	1.00269	1.01659				0.99307
	17	E5001-E2368			99	98.8					99.7	99.6					99.4	96.2	97.4			99.3	98.8				98.6			95.2					98	98.3333	1.82056	1.98606	11				0.999812	1.00269	1.01147
	18	E5001-bromicolaNFe7			99.6	99.5					99.8	99.7					98.9	99.5	98		98.8	99.3	99.4				99								97.9	99.1167	0.361389	0.394242	11				1.00587	0.996654	1.01864
	19	E5001-bromicolaNFe9			99.6	99.5					99.8	99.7					98.9	99.5	98.1		98.8	99.3	99.4				99								97.9	99.125	0.343542	0.374773	12				1.00587	0.996654	1.01864
	20	E5001-festucae1017			98.4	98.7					99.5	99.6					98.9		99.7								99.1			95.4						98.6625	1.70234	1.94554	8				0.993753	1.0037	1.01045
	21	E5001-Fl1			99.7	98.7					99.5	99.6															99.1			95.1						98.6167	2.58806	3.10567	7				1.00688	1.0037	1.01045
	26	E5001-elymi			99.4						99.6	98.1				99.7	99.8		99.6		98.6	99.6	97.8				97.6			96.1						98.7182	1.29785	1.42764	12				1.00385	0.998667	0.931617
	27	E5001-subspecies	99.8		98.6	99.5											99.8	99.8	97.8			99.9	99.1				98.4								98	99.07	0.5901	0.655667	9		1.00374		0.995773	1.00269	1.01864
	28	E5001-subspecies	99.8		98.6	99.5											99.8	99.8	97.8			99.9	99.1				98.4								97.3	99	0.784	0.871111	9		1.00374		0.995773	1.00269	1.01864
	29	E5001-E5301			99.5	99.9					99.8	99.6					98.9	99.8	96.7			99.7	99.1				97			95.9					99.1	98.75	1.78083	1.94273	10				1.00486	1.00471	1.02273
	30	E5001-E5859	99.3		99.3	99.7					99.8	99.9				100	99.8	99.8	99.9		98.5	99.7	99.4				97.5								97.8	99.3143	0.601224	0.647473	12		0.998707		1.00284		1.02068
	31	E5001-E5880	99.3		99.3	99.7					99.8	99.9				100	99.8	99.8	99.9		98.5	99.7	99.4				97.5								97.8	99.3143	0.601224	0.647473	12		0.998707		1.00284		1.02068
7	8	E5073-E5710				99.7	99.9				100	99.1	100	99.9	100		100	100				99.9	99.1		100		100			99.1					100	99.78	0.1216	0.130286	14					0.998667	1.02068	1.00416
	9	E5073-E5769				99.7	99.9				100	99.1	100	99.9	100		100	100	98.7			99.9	99.1		100		100			99.1					100	99.7125	0.182344	0.1945	15					0.998667	1.02068	1.00416
	10	E5073-E5915				99.7	99.9				100	99.1	100	99.9	100		100	100	99.2			99.9	99.1				100			99.2					100	99.7333	0.130222	0.139524	14					1.00471	1.02068	1.00416
	11	E5073-Holcus				100					99.2	98.6	99.9					99	99			99.7	99.8		99.9		100								99.7	99.5273	0.216529	0.238182	11					0.999674	1.02375
	12	E5073-sylvatica				98.4	99.3				99.5	98.5	99.8				99.3	98.9	93.7			99.3	99.6		99.8		97.9			98					98.7	98.6214	2.22597	2.3972	13					0.996654	1.00737	0.998131
	13	E5073-bromicolaNFe1				99.5					99.6	99							97.3			99.4	99.3		98.5		97.9								99	98.8333	0.551111	0.62	8					1.00169	1.01864
	14	E5073-stromalonga					99.3				99.3	99.6							96.4			99.6	99.3		98.3		97.8			95.9					98.2	98.37	1.5961	1.77344	8							0.998131
	15	E5073-AR5				99.3	99.9				99.5	99					99.5	99	96			99.6	98.5		98.5		96.5			98.3					98.4	98.6154	1.26438	1.36974	12					1.00169	1.01659	1.00416
	17	E5073-E2368				98.7					99.5	99.1					99.8	95.2	95.4			99.2	98.6				96.9			96.5					98	97.9	2.44909	2.694	10					1.00169	1.01045
	18	E5073-bromicolaNFe7				99.5	99.9				99.6	99					99.4	98.7	97.4			99.2	99.2		98.5		97.3								98	98.8083	0.667431	0.728106	11					0.995647	1.01864	1.00416
	19	E5073-bromicolaNFe9				99.5	99.9				99.6	99					99.4	98.7	97.3			99.2	99.2		98.5		97.3								98	98.8	0.691667	0.754545	12					0.995647	1.01864	1.00416
	20	E5073-festucae1017				98.6	99				99.3	99					99.4		96								97.4			96.7						98.175	1.47687	1.68786	8					1.00269	1.00942	0.995115
	21	E5073-Fl1				98.6					99.3	99															97.4			96.4						98.14	1.1744	1.468	6					1.00269	1.00942
	26	E5073-elymi					98.8				99.5	97.5		99.4	99.5		99.4		95.8			99.5	95.4				96			97.4						98.0182	2.50149	2.75164	12					0.998667	0.931617	0.993105
	27	E5073-subspecies				99.6	100						99.8				99.4	98.9	95.9			99.5	98.6				98.7								98	98.84	1.3024	1.44711	9					1.00169	1.01966	1.00517
	28	E5073-subspecies				99.6	100						99.8				99.4	98.9	95.9			99.5	98.6				98.7								97.4	98.78	1.4356	1.59511	9					1.00169	1.01966	1.00517
	29	E5073-E5301				100					99.6	99.1					99.3	98.9	99.1			99.7	99.6				97.3			97.2					99.5	99.0273	0.791074	0.870182	10					1.0037	1.02375
	30	E5073-E5859				99.7	100				99.5	98.7	99.8				99.4	99	95.9			99.4	99.1				99.4								97.9	98.9833	1.14806	1.25242	10						1.02068	1.00517
	31	E5073-E5880				99.7	100				99.5	98.7	99.8				99.4	99	95.9			99.4	99.1				99.4								97.9	98.9833	1.14806	1.25242	10						1.02068	1.00517
8	9	E5710-E5769				100	100				100	100	100	100	100	100	100	100				100	100	100	100		100			100	100	100			100	100	0	0	16					1.00672	1.02375	1.00517
	10	E5710-E5915				100	100				100	100	100	100	100		100	100				100	100				100			99.9		100			100	99.9933	0.000622222	0.000666667	14					1.00068	1.02375	1.00517
	11	E5710-Holcus				99.7					99.2	98	99.9					99				99.8	99.3		99.9		100					99.9			99.7	99.4909	0.320826	0.352909	11					1.00571	1.02068
	12	E5710-sylvatica				98.1	99.1				99.5	97.9	99.8			99.6	99.3	98.9				99.4	99.4	98.8	99.8		97.9			97.1	99.6	99.2			98.7	98.9471	0.567197	0.602647	14					1.00269	1.0043	0.996121
	13	E5710-bromicolaNFe1				99.2					99.6	99.7										99.5	99.6		98.5		97.9					98.9			99	99.1	0.32	0.36	8					0.995647	1.01556
	14	E5710-stromalonga					99.1				99.3	98.9										99.7	99.8	99.5	98.3		97.8			95.4		97.9			98.2	98.5364	1.44231	1.58655	8							0.996121
	15	E5710-AR5				99	99.8				99.5	99.7					99.5	99				99.7	99	99.6	98.5		96.5			97.8		98.9			98.4	98.9214	0.764541	0.823352	12					0.995647	1.01352	1.00316
	17	E5710-E2368				98.4					99.5	99.8					99.8	95.2				99.3	99.3				96.9			96.1		98.9			98	98.2909	2.25537	2.48091	10					0.995647	1.00737
	18	E5710-bromicolaNFe7				99.2	99.8				99.6	99.7					99.4	98.7				99.3	99.7		98.5		97.3					99			98	99.0167	0.541389	0.590606	12					1.00169	1.01556	1.00316
	19	E5710-bromicolaNFe9				99.2	99.8				99.6	99.7					99.4	98.7				99.3	99.7		98.5		97.3					97.5			98	98.8917	0.717431	0.782652	12					1.00169	1.01556	1.00316
	20	E5710-festucae1017				98.3	98.9				99.3	99.7					99.4										97.4			96.2						98.4571	1.36816	1.59619	7					0.996654	1.00635	0.99411
	21	E5710-Fl1				98.3					99.3	99.7															97.4			95.9						98.12	1.8736	2.342	5					0.996654	1.00635
	26	E5710-elymi					98.7				99.5	98.2		99.4	99.5	99.7	99.4					99.6	95.9				96			97.4	99.6	98.9				98.6	1.68154	1.82167	13					1.0037	0.928546	0.9921
	27	E5710-subspecies				99.3	99.9						99.8				99.4	98.9				99.6	98.6				98.7								98	99.1333	0.351111	0.395	9					0.995647	1.01659	1.00416
	28	E5710-subspecies				99.3	99.9						99.8				99.4	98.9				99.6	98.6				98.7								97.4	99.0667	0.537778	0.605	9					0.995647	1.01659	1.00416
	29	E5710-E5301				99.7					99.6	99.7					99.3	98.9				99.8	99.5				97.3			97.8					99.5	99.11	0.6789	0.754333	9					0.998667	1.02068
	30	E5710-E5859				99.4	99.9				99.5	99.4	99.8			100	99.4	99				99.5	99.3	99.7			99.4				99.7	99.9			97.9	99.4533	0.239822	0.256952	12						1.01761	1.00416
	31	E5710-E5880				99.4	99.9				99.5	99.4	99.8			100	99.4	99				99.5	99.3	99.7			99.4				99.7	99.9			97.9	99.4533	0.239822	0.256952	12						1.01761	1.00416
9	10	E5769-E5915				100	100				100	100	100	100	100		100	100	99.4			100	100				100			99.9		100			100	99.9563	0.0212109	0.022625	15					1.00068	1.02375	1.00517
	11	E5769-Holcus				99.7					99.2	98	99.9					99	99.1			99.8	99.3		99.9		100					99.9			99.7	99.4583	0.305764	0.333561	12					1.00571	1.02068
	12	E5769-sylvatica				98.1	99.1				99.5	97.9	99.8			99.6	99.3	98.9	94.8			99.4	99.4	98.8	99.8		97.9			97.1	99.6	99.2			98.7	98.7167	1.43806	1.52265	15					1.00269	1.0043	0.996121
	13	E5769-bromicolaNFe1				99.2					99.6	99.7							96.4			99.5	99.6		98.5		97.9					98.9			99	98.83	0.9441	1.049	9					0.995647	1.01556
	14	E5769-stromalonga					99.1				99.3	98.9							95.4			99.7	99.8	99.5	98.3		97.8			95.4		97.9			98.2	98.275	2.07354	2.26205	9							0.996121
	15	E5769-AR5				99	99.8				99.5	99.7					99.5	99	96.1			99.7	99	99.6	98.5		96.5			97.8		98.9			98.4	98.7333	1.20889	1.29524	13					0.995647	1.01352	1.00316
	17	E5769-E2368				98.4					99.5	99.8					99.8	95.2	95.5			99.3	99.3				96.9			96.1		98.9			98	98.0583	2.66243	2.90447	11					0.995647	1.00737
	18	E5769-bromicolaNFe7				99.2	99.8				99.6	99.7					99.4	98.7	96.4			99.3	99.7		98.5		97.3					99			98	98.8154	0.985917	1.06808	12					1.00169	1.01556	1.00316
	19	E5769-bromicolaNFe9				99.2	99.8				99.6	99.7					99.4	98.7	96.4			99.3	99.7		98.5		97.3					97.5			98	98.7	1.10308	1.195	13					1.00169	1.01556	1.00316
	20	E5769-festucae1017				98.3	98.9				99.3	99.7					99.4		96.1								97.4			96.2						98.1625	1.80484	2.06268	8					0.996654	1.00635	0.99411
	21	E5769-Fl1				98.3					99.3	99.7															97.4			95.9						98.12	1.8736	2.342	6					0.996654	1.00635
	26	E5769-elymi					98.7				99.5	98.2		99.4	99.5	99.7	99.4		95.9			99.6	95.9				96			97.4	99.6	98.9				98.4071	2.04495	2.20225	14					1.0037	0.928546	0.9921
	27	E5769-subspecies				99.3	99.9						99.8				99.4	98.9	95.9			99.6	98.6				98.7								98	98.81	1.2569	1.39656	9					0.995647	1.01659	1.00416
	28	E5769-subspecies				99.3	99.9						99.8				99.4	98.9	95.9			99.6	98.6				98.7								97.4	98.75	1.3865	1.54056	9					0.995647	1.01659	1.00416
	29	E5769-E5301				99.7					99.6	99.7					99.3	98.9	99.2			99.8	99.5				97.3			97.8					99.5	99.1182	0.617851	0.679636	10					0.998667	1.02068
	30	E5769-E5859				99.4	99.9				99.5	99.4	99.8			100	99.4	99	96			99.5	99.3	99.7			99.4				99.7	99.9			97.9	99.2375	0.923594	0.985167	12						1.01761	1.00416
	31	E5769-E5880				99.4	99.9				99.5	99.4	99.8			100	99.4	99	96			99.5	99.3	99.7			99.4				99.7	99.9			97.9	99.2375	0.923594	0.985167	12						1.01761	1.00416
10	11	E5915-Holcus				99.7					99.2	98	99.9					99	99.7			99.8	99.3				100					99.9			99.7	99.4727	0.309256	0.340182	11					0.999674	1.02068
	12	E5915-sylvatica				98.1	99.1				99.5	97.9	99.8				99.3	98.9	94.2			99.4	99.4			99.4	97.9			97.1		99.2			98.7	98.5267	1.87529	2.00924	14					0.996654	1.0043	0.996121
	13	E5915-bromicolaNFe1				99.2					99.6	99.7							96.8			99.5	99.6				97.9					98.9			99	98.9111	0.832099	0.936111	8					1.00169	1.01556
	14	E5915-stromalonga					99.1				99.3	98.9							95.8			99.7	99.8				97.8			95.5		97.9			98.2	98.2	2.062	2.29111	8							0.996121
	15	E5915-AR5				99	99.8				99.5	99.7					99.5	99	96.6			99.7	99				96.5			97.9		98.9			98.4	98.7308	1.13598	1.23064	12					1.00169	1.01352	1.00316
	17	E5915-E2368				98.4					99.5	99.8					99.8	95.2	96.1			99.3	99.3				96.9			96.2		98.9			98	98.1167	2.40139	2.6197	11					1.00169	1.00737
	18	E5915-bromicolaNFe7				99.2	99.8				99.6	99.7					99.4	98.7	96.9			99.3	99.7				97.3					99			98	98.8833	0.874722	0.954242	11					0.995647	1.01556	1.00316
	19	E5915-bromicolaNFe9				99.2	99.8				99.6	99.7					99.4	98.7	96.8			99.3	99.7				97.3					97.5			98	98.75	1.04917	1.14455	12					0.995647	1.01556	1.00316
	20	E5915-festucae1017				98.3	98.9				99.3	99.7					99.4		96.7							99.2	97.4			96.3						98.3556	1.40914	1.58528	9					1.00269	1.00635	0.99411
	21	E5915-Fl1				98.3					99.3	99.7															97.4			96						98.14	1.7864	2.233	6					1.00269	1.00635
	26	E5915-elymi					98.7				99.5	98.2		99.4	99.5		99.4		96.5			99.6	95.9				96			97.5		98.9				98.2583	1.8691	2.03902	13					0.998667	0.928546	0.9921
	27	E5915-subspecies				99.3	99.9						99.8				99.4	98.9	96.5			99.6	98.6				98.7								98	98.87	0.9401	1.04456	9					1.00169	1.01659	1.00416
	28	E5915-subspecies				99.3	99.9						99.8				99.4	98.9	96.5			99.6	98.6				98.7								97.4	98.81	1.0769	1.19656	9					1.00169	1.01659	1.00416
	29	E5915-E5301				99.7					99.6	99.7					99.3	98.9	99.7			99.8	99.5				97.3			97.9					99.5	99.1727	0.621983	0.684182	10					1.0037	1.02068
	30	E5915-E5859				99.4	99.9				99.5	99.4	99.8				99.4	99	96.5			99.5	99.3				99.4					99.9			97.9	99.1462	0.820947	0.889359	11						1.01761	1.00416
	31	E5915-E5880				99.4	99.9				99.5	99.4	99.8				99.4	99	96.5			99.5	99.3				99.4					99.9			97.9	99.1462	0.820947	0.889359	11						1.01761	1.00416
11	12	Holcus-sylvatica				98.4					99.2	99.5	99.9					99.4	94.4			99.3	99.7		99.8		97.9					99.3			98.9	98.8083	2.07243	2.26083	12					1.0037	1.00737
	13	Holcus-bromicolaNFe1				99.5					99.3	98.1							97			99.4	99.5		98.4		97.9					99.1			99.2	98.74	0.6504	0.722667	9					0.996654	1.01864
	14	Holcus-stromalonga									99.1	98.5							96		98.7	99.6	99.5		98.3		97.8					98			98.4	98.39	0.9529	1.05878	9
	15	Holcus-AR5				99.3					99.2	98						99.5	96.8			99.6	98.7		98.4		96.4					99			98.7	98.5091	1.02083	1.12291	11					0.996654	1.01659
	17	Holcus-E2368				98.7					99.2	98.2						95.7	96.2			99.2	98.8				96.9					99			98.3	98.02	1.4876	1.65289	10					0.996654	1.01045
	18	Holcus-bromicolaNFe7				99.5					99.3	98.1						99.1	97		98.9	99.2	99.4		98.4		97.3					99.2			98.2	98.6333	0.640556	0.698788	11					1.00269	1.01864
	19	Holcus-bromicolaNFe9				99.5					99.3	98.1						99.1	97		98.9	99.2	99.4		98.4		97.3					97.7			98.2	98.5083	0.670764	0.731742	12					1.00269	1.01864
	20	Holcus-festucae1017				98.6					99.1	98							96.8								97.4									97.98	0.6736	0.842	6					0.99766	1.00942
	21	Holcus-Fl1				98.6					99.1	98															97.4									98.275	0.406875	0.5425	6					0.99766	1.00942
	26	Holcus-elymi									99.2	96.5							96.7		98.7	99.5	95.6				95.9					99.1				97.65	2.315	2.64571	10					1.00471	0.931617
	27	Holcus-subspecies				99.6							99.9					99.4	96.6			99.5	98.8				98.7								98.3	98.85	0.9725	1.11143	7					0.996654	1.01966
	28	Holcus-subspecies				99.6							99.9					99.4	96.6			99.5	98.8				98.7								97.6	98.7625	1.12234	1.28268	7					0.996654	1.01966
	29	Holcus-E5301				100					99.3	98.1						99.4	99.9			99.7	99.8				97.2								99.8	99.2444	0.815802	0.917778	9					0.998667	1.02375
	30	Holcus-E5859				99.7					99.2	98.1	99.9					99.4	96.7		98.5	99.4	99.3				99.4					100			98.1	98.975	0.838542	0.914773	10						1.02068
	31	Holcus-E5880				99.7					99.2	98.1	99.9					99.4	96.7		98.5	99.4	99.3				99.4					100			98.1	98.975	0.838542	0.914773	10						1.02068
12	13	sylvatica-bromicolaNFe1			98.3	98.7			98.2	98.9	99.5	98.1							95.6			99.3	99.6		98.5		99.6					98.4			99.4	98.6231	1.04485	1.13192	12				0.992743	0.999674	1.01045			1.00563	0.998116
	14	sylvatica-stromalonga	99.6		98.3		99.8		98		99.6	98.5							94.6			99.4	99.6	99.2	98.3		99.6			97.9		97.3			98.6	98.5533	1.67582	1.79552	11		1.00172		0.992743			1.00316		1.00358
	15	sylvatica-AR5			98.8	98.5	99.1			98.7	99.5	97.9					99.8	99.9	97.1			99.6	98.8	99.1	98.5		98.1			98.8		98.3	99.7		98.6	98.8222	0.499506	0.528889	16				0.997793	0.999674	1.0084	0.996121			0.996098
	17	sylvatica-E2368			97.7	97.5					99.5	98					99.3	96.1	96.5			99.1	98.8				98.7			98.5		98.3			98	98.1538	0.962485	1.04269	12				0.986684	0.998667	0.998161
	18	sylvatica-bromicolaNFe7			98.3	98.7	99.1		97.9		99.5	98.1					98.9	99.5	95.5			99	99.5		98.5		99.1					98.5			98	98.54	0.9304	0.996857	14				0.992743	1.00571	1.01045	0.996121		1.00256
	19	sylvatica-bromicolaNFe9			98.3	98.7	99.1		97.9		99.5	98.1					98.9	99.5	95.6			99	99.5		98.5		99.1					97			98	98.4467	1.03982	1.1141	15				0.992743	1.00571	1.01045	0.996121		1.00256
	20	sylvatica-festucae1017			96.7	97.4	99.6				99.6	98					98.9		95.3							99.2	99.2			98.7						98.26	1.7964	1.996	10				0.976584	0.998667	0.997137	1.00115
	21	sylvatica-Fl1			97.9	97.4					99.6	98															99.2			98.4						98.4167	0.581389	0.697667	7				0.988703	0.998667	0.997137
	26	sylvatica-elymi			98.1		99.4				99.5	96.5				99.4	99.9		95.2			99.4	95.7				97.7			98.1	99.7	98.4	99.4			98.3143	2.20408	2.37363	15				0.990723	1.00169	0.921379	0.999136
	27	sylvatica-subspecies	99.4		99.3	98.8	99.3						99.8				99.9	100	96.9			99.3	98.8				98.7						99.8		98	99.0769	0.694083	0.751923	12		0.999713		1.00284	0.999674	1.01147	0.998131
	28	sylvatica-subspecies	99.4		99.3	98.8	99.3						99.8				99.9	100	96.9			99.3	98.8				98.6						99.8		97.4	99.0231	0.824852	0.89359	12		0.999713		1.00284	0.999674	1.01147	0.998131
	29	sylvatica-E5301			98.2	98.4					99.5	98.1					98.8	100	94.5			99.5	99.9				97.1			99.2					99.1	98.525	2.11354	2.30568	10				0.991733	0.998667	1.00737
	30	sylvatica-E5859	98.9		98	98.3	99.3		99.6		99.4	98.1	99.8			99.6	99.8	99.8	95.1			99.3	99.4	98.9			97.8				99.9	99.3	99.4		97.9	98.88	1.2046	1.268	16		0.994684		0.989713		1.00635	0.998131		1.01997
	31	sylvatica-E5880	98.9		98	98.3	99.3		99.6		99.4	98.1	99.8			99.6	99.8	99.8	95.1			99.3	99.4	98.9			97.8				99.9	99.3	99.4		97.9	98.88	1.2046	1.268	16		0.994684		0.989713		1.00635	0.998131		1.01997
13	14	bromicolaNFe1-stromalonga			100				99		99.5	98.9							98.6			99.5	99.8		99.4		99.9					98.8			99	99.3091	0.206281	0.226909	8				1.00991					1.01382
	15	bromicolaNFe1-AR5			98.7	99.7				99.4	99.9	99.7							98.4			99.6	99		99.6		98.5					99.6		99.7	98.9	99.2846	0.244379	0.264744	13				0.996783	1.00471	1.02068				1.00316
	17	bromicolaNFe1-E2368			99.4	98.5					99.9	99.8							97.8			99.2	99.1				99					99.6		99.7	98.2	99.1091	0.428099	0.470909	11				1.00385	1.0037	1.0084
	18	bromicolaNFe1-bromicolaNFe7			100	100			99.6		100	100							99.9			99.1	99.7		100		99.5					99.9		99.7	98.2	99.6615	0.243905	0.264231	12				1.00991	1.00068	1.02375			1.01997
	19	bromicolaNFe1-bromicolaNFe9			100	100			99.6		100	100							99.9			99.1	99.7		100		99.5					98.4		99.7	98.2	99.5462	0.348639	0.377692	13				1.00991	1.00068	1.02375			1.01997
	20	bromicolaNFe1-festucae1017			98.3	98.4					99.7	99.8							98.3								99.6							99.6		99.1	0.445714	0.52	8				0.992743	1.0037	1.00737
	21	bromicolaNFe1-Fl1			99.6	98.4					99.7	99.8															99.6							98.9		99.3333	0.258889	0.310667	8				1.00587	1.0037	1.00737
	26	bromicolaNFe1-elymi			99.8						99.7	98.3							98.1			99.5	95.9				98					99.7		99.5		98.7222	1.48173	1.66694	11				1.00789	0.99464	0.931617
	27	bromicolaNFe1-subspecies			99	99.9													98.3			99.7	98.6				98.5								98.2	98.8857	0.392653	0.458095	5				0.999812	1.00471	1.02273
	28	bromicolaNFe1-subspecies			99	99.9													98.3			99.7	98.6				98.5								97.6	98.8	0.554286	0.646667	5				0.999812	1.00471	1.02273
	29	bromicolaNFe1-E5301			99.9	99.5					100	99.8							97.1			99.6	99.6				97.3								99.4	99.1333	1.10222	1.24	7				1.0089	1.0037	1.01864
	30	bromicolaNFe1-E5859			99.7	99.4			98.2		99.7	99.6							98.1			99.6	99.3				97.8					99.1			98.1	98.9636	0.513223	0.564545	8				1.00688		1.01761			1.00563
	31	bromicolaNFe1-E5880			99.7	99.4			98.2		99.7	99.6							98.1			99.6	99.3				97.8					99.1			98.1	98.9636	0.513223	0.564545	8				1.00688		1.01761			1.00563
14	15	stromalonga-AR5			98.7		99.1				99.5	98.9							97.4			99.7	99.2	99.8	99.3		98.4			97.2		98.6			98.1	98.7615	0.616213	0.667564	9				0.996783			0.996121
	17	stromalonga-E2368			99.4						99.5	99							96.8			99.3	99.3				98.9			98.8		98.6			97.4	98.7	0.73	0.811111	7				1.00385
	18	stromalonga-bromicolaNFe7			100		99.1		98.7		99.5	98.9							98.5		99	99.3	99.9		99.4		99.4					98.9			97.4	99.0769	0.409467	0.44359	10				1.00991			0.996121		1.01075
	19	stromalonga-bromicolaNFe9			100		99.1		98.7		99.5	98.9							98.6		99	99.3	99.9		99.4		99.4					97.4			97.4	98.9692	0.603669	0.653974	11				1.00991			0.996121		1.01075
	20	stromalonga-festucae1017			98.2		99.8				99.7	99							99.2								99.5			98.9						99.1857	0.261224	0.304762	5				0.991733			1.00316
	21	stromalonga-Fl1			99.6						99.7	99															99.5			98.6						99.28	0.1736	0.217	4				1.00587
	26	stromalonga-elymi			99.8		99.6				99.5	97.6							99		98.8	99.6	96.1				98			96.5		98.8				98.4818	1.48694	1.63564	9				1.00789			1.00115
	27	stromalonga-subspecies	99.6		99		99.3												97.3			99.6	98.8				98.4								97.4	98.675	0.726875	0.830714	5		1.00172		0.999812			0.998131
	28	stromalonga-subspecies	99.6		99		99.3												97.3			99.6	98.8				98.4								96.8	98.6	0.9575	1.09429	5		1.00172		0.999812			0.998131
	29	stromalonga-E5301			99.9						99.5	99							96.1			99.7	99.6				97.2			97.6					98.6	98.5778	1.56395	1.75944	6				1.0089
	30	stromalonga-E5859	99.1		99.7		99.3		98.1		99.5	98.6							99.1		98.7	99.5	99.5	99.6			97.7					98			97.3	98.8357	0.569439	0.613242	10		0.996695		1.00688			0.998131		1.00461
	31	stromalonga-E5880	99.1		99.7		99.3		98.1		99.5	98.6							99.1		98.7	99.5	99.5	99.6			97.7					98			97.3	98.8357	0.569439	0.613242	10		0.996695		1.00688			0.998131		1.00461
	17	AR5-E2368			98.1	98.3					99.8	99.7					99.5	96.2	99.4			99.5	98.7				99.5			98.2		100		99.8	97.4	98.8643	1.1323	1.2194	14				0.990723	1.0037	1.00635
	18	AR5-bromicolaNFe7			98.7	99.7	99.8				99.9	99.7					99	99.6	98.4			99.3	99.1		99.6		98.1					99.7		99.8	97.4	99.1867	0.511822	0.548381	15				0.996783	0.998667	1.02068	1.00316
	19	AR5-bromicolaNFe9			98.7	99.7	99.8				99.9	99.7					99	99.6	98.4			99.3	99.1		99.6		98.1					98.2		99.8	97.4	99.0867	0.549156	0.588381	16				0.996783	0.998667	1.02068	1.00316
	20	AR5-festucae1017			97.1	98.2	98.9				99.6	99.7					99		98.2								98.2			98				99.8		98.67	0.6941	0.771222	10				0.980624	1.0037	1.00533	0.99411
	21	AR5-Fl1			98.4	98.2					99.6	99.7															98.2			97.7				99.1		98.7	0.508571	0.593333	8				0.993753	1.0037	1.00533
	26	AR5-elymi			98.7		98.7				99.6	98.2					99.9		98.1			99.8	95.3				98.1		98.7	98.7		99.6	99.5	99.7		98.7571	1.31388	1.41495	16				0.996783	0.99464	0.930593	0.9921
	27	AR5-subspecies			99.5	99.7	99.9										99.9	99.9	99.8			99.6	98				97						99.9		97.4	99.1455	1.11884	1.23073	10				1.00486	1.00471	1.02068	1.00416
	28	AR5-subspecies			99.5	99.7	99.9										99.9	99.9	99.8			99.6	98				96.9						99.9		96.8	99.0818	1.37785	1.51564	10				1.00486	1.00471	1.02068	1.00416
	29	AR5-E5301			98.8	99.3					99.9	99.7					98.9	99.9	96.9			99.8	98.8				97.3			98.5					98.9	98.8917	0.862431	0.940833	10				0.997793	1.0037	1.01659
	30	AR5-E5859			98.4	99.2	99.9				99.6	99.4					99.8	99.9	98			99.6	98.7	99.7			96.3					99	99.3		97.3	98.94	1.0224	1.09543	12				0.993753		1.01556	1.00416
	31	AR5-E5880			98.4	99.2	99.9				99.6	99.4					99.8	99.9	98			99.6	98.7	99.7			96.3					99	99.3		97.3	98.94	1.0224	1.09543	12				0.993753		1.01556	1.00416
17	18	E2368-bromicolaNFe7			99.4	98.5					99.9	99.8					99.4	95.9	97.8			98.9	99.2				98.6					99.7		100	100	99.0077	1.21302	1.3141	13				1.00385	0.99766	1.0084
	19	E2368-bromicolaNFe9			99.4	98.5					99.9	99.8					99.4	95.9	97.8			98.9	99.2				98.6					98.2		100	100	98.8923	1.21302	1.3141	14				1.00385	0.99766	1.0084
	20	E2368-festucae1017			97.7	99.9					99.6	99.8					99.4		97.7								98.8			99.6				99.9		99.1556	0.704691	0.792778	9				0.986684	1.00571	1.02273
	21	E2368-Fl1			99	99.9					99.6	99.8															98.8			99.3				99.2		99.3714	0.144898	0.169048	8				0.999812	1.00571	1.02273
	26	E2368-elymi			99.3						99.6	98.3					99.4		97.5			99.4	95.4				98.7			97.1		99.6		99.7		98.5455	1.7043	1.87473	13				1.00284	0.996654	0.937759
	27	E2368-subspecies			98.5	98.6											99.4	96.1	99.2			99.2	98.1				97.5								100	98.5111	1.21877	1.37111	8				0.994763	1.0037	1.00942
	28	E2368-subspecies			98.5	98.6											99.4	96.1	99.2			99.2	98.1				97.5								99.3	98.4333	1.03556	1.165	8				0.994763	1.0037	1.00942
	29	E2368-E5301			99.3	98.7					99.9	99.8					99.3	96.1	96.3			99.4	98.9				97.9			98.2					98.5	98.525	1.41521	1.54386	10				1.00284	1.0037	1.01045
	30	E2368-E5859			99.1	98.6					99.6	99.4					99.4	96.1	97.5			99.2	98.8				96.8					99			99.9	98.6167	1.28972	1.40697	10				1.00082		1.00942
	31	E2368-E5880			99.1	98.6					99.6	99.4					99.4	96.1	97.5			99.2	98.8				96.8					99			99.9	98.6167	1.28972	1.40697	10				1.00082		1.00942
18	19	bromicolaNFe7-bromicolaNFe9		100	100	100	100		100		100	100					100	100	100		100	100	100		100		100					98.5		100	100	99.9167	0.118056	0.125	18			1	1.00991	1.00672	1.02375	1.00517		1.02407
	20	bromicolaNFe7-festucae1017			98.3	98.4	98.9				99.7	99.8					100		98.3								99.9							99.9		99.2444	0.506914	0.570278	9				0.992743	0.998667	1.00737	0.99411
	21	bromicolaNFe7-Fl1			99.6	98.4					99.7	99.8															99.9							99.2		99.4333	0.262222	0.314667	7				1.00587	0.998667	1.00737
	26	bromicolaNFe7-elymi			99.8		98.7				99.7	98.3					98.9		98.1		99.8	99.2	96				97.7					99.8		99.7		98.8083	1.21576	1.32629	14				1.00789	1.00068	0.931617	0.9921
	27	bromicolaNFe7-subspecies			99	99.9	99.9										98.9	99.5	98.3			99.2	98.7				98.1								100	99.15	0.4085	0.453889	9				0.999812	0.998667	1.02273	1.00416
	28	bromicolaNFe7-subspecies			99	99.9	99.9										98.9	99.5	98.3			99.2	98.7				98.1								99.3	99.08	0.3336	0.370667	9				0.999812	0.998667	1.02273	1.00416
	29	bromicolaNFe7-E5301			99.9	99.5					100	99.8					99.9	99.5	97.1			99.3	99.6				96.7								98.5	99.0727	1.20926	1.33018	9				1.0089	0.998667	1.01864
	30	bromicolaNFe7-E5859			99.7	99.4	99.9		98		99.7	99.6					98.9	99.5	98.1		99.1	99.1	99.4				97.4					99.2			99.8	99.12	0.5056	0.541714	13				1.00688		1.01761	1.00416		1.00358
	31	bromicolaNFe7-E5880			99.7	99.4	99.9		98		99.7	99.6					98.9	99.5	98.1		99.1	99.1	99.4				97.4					99.2			99.8	99.12	0.5056	0.541714	13				1.00688		1.01761	1.00416		1.00358
19	20	bromicolaNFe9-festucae1017			98.3	98.4	98.9				99.7	99.8					100		98.3								99.9							99.9		99.2444	0.506914	0.570278	10				0.992743	0.998667	1.00737	0.99411
	21	bromicolaNFe9-Fl1			99.6	98.4					99.7	99.8															99.9							99.2		99.4333	0.262222	0.314667	8				1.00587	0.998667	1.00737
	26	bromicolaNFe9-elymi			99.8		98.7				99.7	98.3					98.9		98.1		99.8	99.2	96				97.7					98.3		99.7		98.6833	1.13972	1.24333	15				1.00789	1.00068	0.931617	0.9921
	27	bromicolaNFe9-subspecies			99	99.9	99.9										98.9	99.5	98.3			99.2	98.7				98.1								100	99.15	0.4085	0.453889	9				0.999812	0.998667	1.02273	1.00416
	28	bromicolaNFe9-subspecies			99	99.9	99.9										98.9	99.5	98.3			99.2	98.7				98.1								99.3	99.08	0.3336	0.370667	9				0.999812	0.998667	1.02273	1.00416
	29	bromicolaNFe9-E5301			99.9	99.5					100	99.8					99.9	99.5	97.1			99.3	99.6				96.7								98.5	99.0727	1.20926	1.33018	10				1.0089	0.998667	1.01864
	30	bromicolaNFe9-E5859			99.7	99.4	99.9		98		99.7	99.6					98.9	99.5	98.1		99.1	99.1	99.4				97.4					97.7			99.8	99.02	0.6296	0.674571	13				1.00688		1.01761	1.00416		1.00358
	31	bromicolaNFe9-E5880			99.7	99.4	99.9		98		99.7	99.6					98.9	99.5	98.1		99.1	99.1	99.4				97.4					97.7			99.8	99.02	0.6296	0.674571	13				1.00688		1.01761	1.00416		1.00358
20	21	festucae1017-Fl1			98.5	100					100	100															100			99.7				99.3		99.6429	0.276735	0.322857	8				0.994763	1.00672	1.02375
	26	festucae1017-elymi			98.3		99.4				99.5	98.4					98.9		99.8								97.8			97.3				99.6		98.7778	0.683951	0.769444	10				0.992743	0.99766	0.939807	0.999136
	27	festucae1017-subspecies			97.3	98.5	99										98.9		98								98.1									98.3	0.336667	0.404	6				0.982644	1.0037	1.0084	0.995115
	28	festucae1017-subspecies			97.3	98.5	99										98.9		98								98									98.2833	0.344722	0.413667	6				0.982644	1.0037	1.0084	0.995115
	29	festucae1017-E5301			98.2	98.6					99.7	99.8					99.9		96.9								96.8			98.4						98.5375	1.32984	1.51982	7				0.991733	1.00471	1.00942
	30	festucae1017-E5859			97.9	98.5	99				99.4	99.5					98.9		99.8								97.5									98.8125	0.561094	0.64125	7				0.988703		1.0084	0.995115
	31	festucae1017-E5880			97.9	98.5	99				99.4	99.5					98.9		99.8								97.5									98.8125	0.561094	0.64125	7				0.988703		1.0084	0.995115
21	26	Fl1-elymi			99.6						99.5	98.4															97.8			97				98.9		98.5333	0.852222	1.02267	8				1.00587	0.99766	0.939807
	27	Fl1-subspecies			98.6	98.5																					98.1									98.4	0.0466667	0.07	4				0.995773	1.0037	1.0084
	28	Fl1-subspecies			98.6	98.5																					98									98.3667	0.0688889	0.103333	4				0.995773	1.0037	1.0084
	29	Fl1-E5301			99.5	98.6					99.7	99.8															96.8			98.1						98.75	1.13583	1.363	6				1.00486	1.00471	1.00942
	30	Fl1-E5859			99.3	98.5					99.4	99.5															97.5									98.84	0.5744	0.718	5				1.00284		1.0084
	31	Fl1-E5880			99.3	98.5					99.4	99.5															97.5									98.84	0.5744	0.718	5				1.00284		1.0084
26	27	elymi-subspecies			98.9		98.8										100		97.9			99.5	97.3				96.6						99.6			98.575	1.25938	1.43929	9				0.998803	0.99464	0.931617	0.993105
	28	elymi-subspecies			98.9		98.8										100		97.9			99.5	97.3				96.5						99.6			98.5625	1.30984	1.49696	9				0.998803	0.99464	0.931617	0.993105
	29	elymi-E5301			99.7						99.7	98.3					98.9		96.8			99.7	95.7				96.7			98.3						98.2	1.96889	2.215	9				1.00688	0.99766	0.931617
	30	elymi-E5859			99.5		98.8				99.5	98				99.7	99.8		99.7		99	99.5	97.6				95.9				99.9	99.1	99			98.9286	1.12347	1.20989	13				1.00486		0.931617	0.993105
	31	elymi-E5880			99.5		98.8				99.5	98				99.7	99.8		99.7		99	99.5	97.6				95.9				99.9	99.1	99			98.9286	1.12347	1.20989	13				1.00486		0.931617	0.993105
[truncated: 37 more rows]
[truncated: 28 more columns]

## Sheet: relative_nohybrid_no_invasions
		Taxon pairs	1. atp6_521	2. atp6_578	4. cob_393	7. cob_823	8. cox1_50	10. cox1_199	11. cox1_212	12. cox1_281	13. cox1_615	14. cox1_709	15. cox1_731	16. cox1_867	17. cox1_1057	19. cox1_1262	20. cox2_228	21. cox2_357	22. cox2_373	23. cox2_651	25. cox3_216	26. cox3_276	27. cox3_471	28. nad1_144	29. nad1_636	30. nad2_378	31. nad2_570	32. nad2_1647	34. nad4L_239	35. nad5_426	36. nad5_570	TOTAL	pop	sample			1. atp6_521	2. atp6_578	4. cob_393	7. cob_823	8. cox1_50	10. cox1_199	11. cox1_212	12. cox1_281	13. cox1_615	14. cox1_709	15. cox1_731	16. cox1_867	17. cox1_1057
[truncated: 327 more rows]
[truncated: 16 more columns]
