# Supplementary material for: An Alternative Self-Splicing Intron Lifecycle Revealed by Dynamic Intron Turnover in Epichloë Endophyte Mitochondrial Genomes
Source: Mol Biol Evol. 2025 Apr 2;42(4):msaf076. doi: 10.1093/molbev/msaf076 (PMC12007492; doi:10.1093/molbev/msaf076)
Supplement: msaf076_Supplementary_Data [file msaf076_supplementary_data.zip › Supplementary_Table_7.xlsx]

## Sheet: Sheet1
Supplementary Table 7. Survey of homing gene conservation across Epichloë mitochondrial protein-coding introns
Intron	Evidence for homing gene degradation	Best protein-type match by protein DELTA-BLAST	Conservation of HEG motif(s)
atp6_521	e5859 and e5880 have a ~50 aa 5' truncation; NFe77 and E7901 have a frameshift for the last ~1/3rd of the HEG; aa sequence is conserved following the frameshift	GIY-YIG	GIY-YIG domain is conserved in all except the two with 5’ truncations, in which it is missing
cob_393	E56, AR5, E2368, E167 and Fl1 have a frameshift for the last ~1/3rd of the HEG; aa sequence is conserved following the frameshift; Fl1 has a ~50 aa 5’ truncation	GIY-YIG	GIY-YIG domain is conserved
cob_490	Insertion of ~120 aa into the ORF for ~1/2 of the isolates. All similar aa sequences within inserted and uninserted versions; the sequence shared (~200 aa) between inserted and uninserted versions is also conserved across all isolates	LAGLIDADG	LAGLIDADG motif is conserved
		LAGLIDADG	LAGLIDADG motif is conserved
cob_506	E56, NFE708 and CWR34 have a ~90 aa insertion - duplication of the existing sequence at both nucleotide and aa sequence levels. AR584 has a ~45 aa 5' truncation	hypothetical proteins	N/A
cob_823	No evidence for any HEG degradation	LAGLIDADG	LAGLIDADG motif has a W=>L substitution in e5710, e5769 and e5915
cox1_1057	No evidence for any HEG degradation	GIY-YIG	GIY-YIG motif is conserved
cox1_108	e5859 and e5880 have ~60 aa 3' truncations	group II intron reverse transcriptase/maturases	N/A
cox1_1262	E2368 has ~60 aa 5’ truncation	GIY-YIG	GIY-YIG motif is conserved in all except E2368 which is missing the first part of the motif from the 5’ truncation
cox1_199	AR5 has a ~100 aa 3' truncation	hypothetical proteins including reverse transcriptases	N/A
cox1_212	AL0725/2 has a ~20 aa 5' truncation; NFE708 is missing the first ~210 of ~340 aa of the HEG	GIY-YIG	GIY-YIG motif is conserved in all except NFE708 which is missing this entire region
cox1_281	Two ORFs, corresponding to ~370 aa and ~285 aa proteins. For the first, E56, CWR34 and NFE708 have a ~12 aa insertion about 1/3rd of the way through the protein; AL0725/2, CWR34 and NFE708 also have a ~15 aa 5' truncation. For the second, E2368 is different for the first ~30 aa	hypothetical proteins	N/A
		LAGLIDADG	One LAGLIDADG motif is conserved in everything except E2368, which is totally different; the other motif is conserved in all except E167 which has a single aa substitution in the middle of the motif, and some L<=>I aa polymorphism in several isolates in the middle of the motif
cox1_615	No evidence for any HEG degradation	LAGLIDADG	Both LAGLIDADG motifs are conserved
cox1_709	No evidence for any HEG degradation	LAGLIDADG	LAGLIDADG motif is conserved
cox1_731	No evidence for any HEG degradation	LAGLIDADG	LAGLIDADG motif is conserved
cox1_867	No evidence for any HEG degradation	LAGLIDADG	LAGLIDADG motif is conserved
cox2_228	Two polymorphic indels in the middle of the HEG, each shared between a number of isolates	GIY-YIG	GIY-YIG motif is conserved
cox2_373	E56 and E167 have ~60 aa 3' truncations	group II intron reverse transcriptase/maturases	N/A
cox2_651	NFE708, e915, NFe77 and E7901 have a frameshift ~1/3rd of the way through the HEG; aa sequence is conserved following the frameshift. Variation at the 3’ end, with 7 isolates (all but NFE708 same as frameshift isolates) terminating ~35-60 aa early	GIY-YIG	GIY-YIG motif is conserved
cox3_216	Two ORFs present. All 31 isolates have the first ORF. Numerous frameshifts: 5 isolates have 1 frameshift; 4 have two frameshifts; frameshifts occur at 5 different positions across the HEG; aa sequences are fairly well conserved following all frameshifts. Polymorphism of ~30 aa as to where the ORF starts. 14 isolates have the second ORF; looks like this intron has picked up a second HEG. E56 has a…	LAGLIDADG	LAGLIDADG motif is conserved across all, except for E5073 that has a single aa substitution
		LAGLIDADG	Both LAGLIDADG motifs are conserved
cox3_276	No evidence for any HG degradation	group II intron reverse transcriptase/maturases	N/A
cox3_471	No evidence for any HG degradation	group II intron reverse transcriptase/maturases	N/A
Nad1_144	Lot of variability at the 5’ end; 6 isolates have frameshift about 1/4 of the way through the HEG; aa sequence is reasonably conserved following this, but E1017 is truncated for this 5’ part. E1017 and NFE708 have ~55 aa 3' truncations	GIY-YIG	GIY-YIG motif is conserved
Nad1_636	E1017, Fl1, e5859, e5880, NFe7 and NFe9 have an additional ~65 aa at the 5' end; 8 isolates have ~60 aa 5' truncations. E832, E5001, e5115, NFe7 and NFe9 have frameshifts about 60% of the way along the full-length HEG; aa sequence is conserved following the frameshifts. NFE708, E56 and CWR34 have ~45 aa 3' truncations. The HEGs in E56 and CWR34 are only ~70 aa in length. All isolates have another…	GIY-YIG	GIY-YIG motif is at the 5’ end of the ORF, which is only present in E1017, Fl1, e5859, e5880, NFe7 and NFe9, but first half of the motif does not match motif consensus - unlikely to be real
nad2_1647	E56 and CWR34 have a ~60 aa 5' truncation. Many isolates have one or two frameshifts within the HEG; at least three different frameshift sites; where present, aa sequence following the frameshifts is conserved	LAGLIDADG	LAGLIDADG motif is conserved across all, except E56 and CWR34 for which it is completely missing with the 5’ truncation
nad2_378	No evidence for any HEG degradation	LAGLIDADG	LAGLIDADG motif is conserved
nad2_570	No evidence for any HG degradation	reverse transcriptases	N/A
nad4_505	No evidence for any HEG degradation	LAGLIDADG	LAGLIDADG motif is conserved
nad4L_239	E832 has a frameshift ~1/3rd into the HEG; a 3 aa indel polymorphism is shared by ~1/2 the isolates	LAGLIDADG	LAGLIDADG motif is conserved
nad5_426	E832, e5859, and e5880 have a stop codon and a ~20 aa deletion ~1/3rd through the HEG; aa sequence is conserved following the stop codons	LAGLIDADG	Both LAGLIDADG motifs are conserved
nad5_570	Fl1 has two stop codons with ~40 aa and ~20aa deletions at ~1/3rd and 3/4 through the HEG, but aa sequence is otherwise mostly conserved	LAGLIDADG	Both LAGLIDADG motifs are conserved
nad5_717	E7543 has a ~60 aa 5' truncation. Many frameshifts across many isolates, with three prominent frameshifted sites; aa sequences are conserved following frameshifts. HEG matches occur 5' to the frameshift; 3' to the frameshift there are no matches via protein BLAST even though aa sequences are conserved. Might be two separate ORFs present	LAGLIDADG	Both LAGLIDADG motifs are conserved across all except E56 and CWR34 which have a single aa substitution at position 2 in each case, and the entire first motif which is missing from E7543 as a result of the truncation.
