# Supplementary material for: An Alternative Self-Splicing Intron Lifecycle Revealed by Dynamic Intron Turnover in Epichloë Endophyte Mitochondrial Genomes
Source: Mol Biol Evol. 2025 Apr 2;42(4):msaf076. doi: 10.1093/molbev/msaf076 (PMC12007492; doi:10.1093/molbev/msaf076)
Supplement: msaf076_Supplementary_Data [file msaf076_supplementary_data.zip › Supplementary_Table_8.xlsx]

## Sheet: Sheet1
Supplementary Table 8. Best phylogenetic construction model determined from IQ-TREE 2
Phylogeny	Best model
Presence/absence dendrogram all isolates	JC2+FQ+G4
Presence/absence dendrogram no hybrids	GTR2+FO+G4
cob_490	HKY+F+G4
cob_506	TPM3u+F
cox1_108	TN+F+G4
cox1_1125	HKY+F+G4
cox1_1262	TN+F
cox2_228	TPM3u+F+G4
cox3_216 (short type)	HKY+F+I
cox3_216 (long type)	TPM3u+F+I
nad1_636	TN+F
nad2_378	HKY+F+I
nad2_1647	HKY+F+I+R3
nad4_505	TPM3u+F+G4
nad5_717	TPM3u+F
